# Supplementary material for: Genome-Wide Identification of bZIP Gene Family in Lycium barbarum and Expression During Fruit Development
Source: Int J Mol Sci. 2025 May 13;26(10):4665. doi: 10.3390/ijms26104665 (PMC12112368; doi:10.3390/ijms26104665)
Supplement: Supplementary file 1 [file ijms-26-04665-s001.zip]

Archive with 13 entries (11 files):
- ijms-3468651-supplementary/
- ijms-3468651-supplementary/Supplementary Tables/
- ijms-3468651-supplementary/Supplementary Tables/Table S1 List of the identified LbabZIP genes and their related information.xlsx
- ijms-3468651-supplementary/Supplementary Tables/Table S10 Primers used for subcellular localization.xlsx
- ijms-3468651-supplementary/Supplementary Tables/Table S11 Primers used for transactivation assays.xlsx
- ijms-3468651-supplementary/Supplementary Tables/Table S2 Motif sequences identified by MEME tools in wolfberry bZIPs.xlsx
- ijms-3468651-supplementary/Supplementary Tables/Table S3 Orthologous pairs of LbabZIP genes between four species.xlsx
- ijms-3468651-supplementary/Supplementary Tables/Table S4 Ka, Ks and KaKs analysis of bZIP duplicated genes in wolfberry.xlsx
- ijms-3468651-supplementary/Supplementary Tables/Table S5 Promoter analysis of the  LbabZIP gene family in wolfberry.xlsx
- ijms-3468651-supplementary/Supplementary Tables/Table S6 GO enrichment analysis of the bZIP gene family.xlsx
- ijms-3468651-supplementary/Supplementary Tables/Table S7 FPKM value of 66 LbabZIP genes in different tissues.xlsx
- ijms-3468651-supplementary/Supplementary Tables/Table S8 FPKM value of 66 LbabZIP genes in fruit development.xlsx
- ijms-3468651-supplementary/Supplementary Tables/Table S9 Primers used for qRT-PCR.xlsx
