# Supplementary material for: Genome-Wide Identification of bZIP Gene Family in Lycium barbarum and Expression During Fruit Development
Source: Int J Mol Sci. 2025 May 13;26(10):4665. doi: 10.3390/ijms26104665 (PMC12112368; doi:10.3390/ijms26104665)
Supplement: Supplementary file 1 [file ijms-26-04665-s001.zip › ijms-3468651-supplementary/Supplementary Tables/Table S1 List of the identified LbabZIP genes and their related information.xlsx]

## Sheet: Table 1-1
	Table S1-1 List of the 66 LbabZIP genes identified in this study
Number	Gene Name	Gene ID	Chromosome	Start	End	Size(aa)	MW(Da)	pI	GRAVY	A.I.	Stability	Predicted Location
1	LbabZIP1	Lba01g00823	Chr01	54065696	54076082	471	53081.9	6.6	-0.551	74.18	U	Nucleus
2	LbabZIP2	Lba01g01208	Chr01	133287266	133291245	347	38321.4	5.9	-0.762	64.18	U	Nucleus
3	LbabZIP3	Lba01g01517	Chr01	143340934	143347364	325	36067.7	6.87	-0.886	55.94	U	Nucleus
4	LbabZIP4	Lba01g02595	Chr01	163575975	163578449	689	75107.4	8.17	-0.548	70.09	U	Nucleus
5	LbabZIP5	Lba01g02630	Chr01	164053156	164058586	549	62044.5	8.47	-0.417	80.89	U	Nucleus
6	LbabZIP6	Lba01g02878	Chr01	167837198	167839768	199	23154	5.13	-1.008	80.9	U	Nucleus
7	LbabZIP7	Lba01g02881	Chr01	167866001	167869564	200	23257.4	5.34	-0.936	85.85	U	Nucleus
8	LbabZIP8	Lba01g02883	Chr01	167887267	167892439	152	18071.1	8.65	-0.898	93.68	U	Cytoplasmic
9	LbabZIP9	Lba02g00608	Chr02	15276450	15282594	193	22144.4	6.24	-1.192	54.09	U	Nucleus
10	LbabZIP10	Lba02g01486	Chr02	119503926	119506002	299	33474.8	7.84	-0.983	62.68	U	Nucleus
11	LbabZIP11	Lba02g01872	Chr02	131857495	131861004	318	35188.2	6.77	-0.72	65.13	U	Nucleus
12	LbabZIP12	Lba02g02014	Chr02	135591875	135594932	363	41269	7.16	-0.526	72.34	U	Nucleus
13	LbabZIP13	Lba02g02015	Chr02	135633848	135635356	238	27260.8	8.63	-0.854	67.18	U	Nucleus
14	LbabZIP14	Lba02g02329	Chr02	143403754	143405517	274	32540.8	9.56	-0.273	88.25	U	Nucleus
15	LbabZIP15	Lba02g02455	Chr02	145576827	145580494	419	45133.7	9.25	-0.675	64.01	U	Nucleus
16	LbabZIP16	Lba02g02660	Chr02	149505335	149505724	129	14988.8	6.56	-0.698	77.13	U	Mitochondrion
17	LbabZIP17	Lba02g02705	Chr02	150303686	150307131	433	47198	8.32	-0.621	68.11	U	Nucleus
18	LbabZIP18	Lba02g02879	Chr02	153087940	153090008	279	31041	5.93	-0.546	77.53	U	Nucleus
19	LbabZIP19	Lba03g00089	Chr03	1512233	1514394	432	47217.9	8.9	-0.725	62.5	U	Nucleus
20	LbabZIP20	Lba04g00832	Chr04	15951000	15959035	382	39825.8	5.56	-0.732	50.45	U	Nucleus
21	LbabZIP21	Lba04g01834	Chr04	87391922	87395446	160	17519.4	9.69	-1.08	61.75	U	Nucleus
22	LbabZIP22	Lba04g02427	Chr04	134848960	134851221	299	34283	5.76	-0.916	65.89	U	Nucleus
23	LbabZIP23	Lba05g00836	Chr05	20041505	20045835	373	40380.2	8.22	-0.748	63.35	U	Nucleus
24	LbabZIP24	Lba05g02230	Chr05	137521009	137526600	455	50305.1	6.47	-0.556	78.09	U	Nucleus
25	LbabZIP25	Lba05g02320	Chr05	139834313	139834933	206	23656.4	5.83	-0.747	73.4	U	Nucleus
26	LbabZIP26	Lba06g00294	Chr06	5369440	5378966	466	51764.8	6.4	-0.563	72.94	U	Nucleus
27	LbabZIP27	Lba06g00818	Chr06	25109425	25116256	325	36272	8.96	-0.513	85.11	U	Nucleus
28	LbabZIP28	Lba06g01013	Chr06	77919284	77921302	371	40511.3	8.94	-0.689	61.54	U	Nucleus
29	LbabZIP29	Lba06g01749	Chr06	107206641	107214105	399	43254.7	7.14	-0.879	55.26	U	Nucleus
30	LbabZIP30	Lba06g01962	Chr06	111441143	111444932	470	50685.4	6.69	-0.689	64.77	U	Nucleus
31	LbabZIP31	Lba06g02556	Chr06	121847589	121856601	813	92172.1	8.92	-0.21	91.09	S	Nucleus
32	LbabZIP32	Lba06g02855	Chr06	126857378	126860865	266	29365.6	5.91	-0.877	56.73	U	Nucleus
33	LbabZIP33	Lba06g03338	Chr06	133885504	133885995	163	18698.9	6.19	-0.741	70.06	U	Nucleus
34	LbabZIP34	Lba06g03393	Chr06	134744908	134746962	484	53102.8	6.34	-0.8	58.66	U	Nucleus
35	LbabZIP35	Lba06g03467	Chr06	135976734	135980609	304	33464.7	5.49	-0.428	80.16	S	Nucleus
36	LbabZIP36	Lba07g01453	Chr07	115873724	115876868	361	41004.8	7.07	-0.445	77.34	U	Nucleus
37	LbabZIP37	Lba08g00018	Chr08	192712	193158	148	16974.2	4.97	-0.628	79.12	U	Nucleus
38	LbabZIP38	Lba08g01046	Chr08	104414822	104417136	392	42956.3	9.28	-0.624	71.89	U	Nucleus
39	LbabZIP39	Lba08g01111	Chr08	107333403	107333870	155	17714.7	5.8	-0.785	69.23	U	Nucleus
40	LbabZIP40	Lba08g01125	Chr08	107679311	107681174	505	54901.8	7.21	-0.782	60.14	U	Nucleus
41	LbabZIP41	Lba08g01160	Chr08	109459580	109461622	269	30223.8	5.32	-0.538	70.97	U	Nucleus
42	LbabZIP42	Lba08g01163	Chr08	109554441	109561023	558	61715.7	6.2	-0.518	72.87	U	Nucleus
43	LbabZIP43	Lba08g01840	Chr08	127745282	127750733	335	36187.5	8.62	-0.794	65.19	U	Nucleus
44	LbabZIP44	Lba08g01941	Chr08	129382241	129388604	478	53588.3	6.17	-0.514	79.67	U	Nucleus
45	LbabZIP45	Lba08g02082	Chr08	131573700	131580205	416	47282.9	6.49	-0.721	71.3	U	Nucleus
46	LbabZIP46	Lba08g02163	Chr08	132776099	132779452	813	87386.4	5.44	-0.545	69.98	U	Nucleus
47	LbabZIP47	Lba08g02195	Chr08	133281265	133284118	322	35820.5	8.82	-0.732	76.27	U	Nucleus
48	LbabZIP48	Lba09g01369	Chr09	36200784	36206024	320	35396.2	6.06	-0.819	61.06	U	Nucleus
49	LbabZIP49	Lba09g01484	Chr09	51366770	51377727	420	45713.7	5.57	-0.715	65.29	U	Nucleus
50	LbabZIP50	Lba09g02059	Chr09	115497833	115506966	342	37932.6	5.11	-0.748	65.03	U	Nucleus
51	LbabZIP51	Lba09g02215	Chr09	120056937	120069243	353	37514.2	7.22	-0.98	44.84	U	Nucleus
52	LbabZIP52	Lba10g00990	Chr10	25371301	25375504	362	40576	5.57	-0.387	85.72	U	Nucleus
53	LbabZIP53	Lba10g01631	Chr10	101533757	101534308	183	21671	5.88	-1.014	68.74	U	Nucleus
54	LbabZIP54	Lba10g02036	Chr10	114065036	114068979	373	42129.8	6.24	-0.446	82.73	U	Nucleus
55	LbabZIP55	Lba11g00439	Chr11	6785972	6788766	298	33098.4	5.85	-0.815	66.21	U	Nucleus
56	LbabZIP56	Lba11g00753	Chr11	13107937	13110424	295	33829.2	5.77	-1.06	63.49	U	Nucleus
57	LbabZIP57	Lba11g01636	Chr11	41518143	41524507	401	43140.4	9.22	-0.618	65.66	U	Nucleus
58	LbabZIP58	Lba11g01720	Chr11	54458525	54458953	142	16400.5	6.83	-0.857	65.92	U	Nucleus
59	LbabZIP59	Lba11g01927	Chr11	91549128	91550813	186	21726.2	5.85	-0.972	68.66	U	Nucleus
60	LbabZIP60	Lba11g02086	Chr11	106884609	106885277	222	25517.4	6.6	-0.884	67.21	U	Nucleus
61	LbabZIP61	Lba12g00389	Chr12	57795037	57801582	265	28620.2	5.59	-1.151	41.02	U	Nucleus
62	LbabZIP62	Lba12g01913	Chr12	90523614	90525502	265	29531.2	9.93	-0.585	75.92	U	Nucleus
63	LbabZIP63	Lba12g02029	Chr12	92586252	92586957	185	21057	6.42	-0.277	91.19	U	Nucleus
64	LbabZIP64	Lba12g02100	Chr12	93548511	93555475	348	37400.6	5.51	-1.018	47.21	U	Nucleus
65	LbabZIP65	Lba12g02283	Chr12	96244834	96245499	221	25432.3	9.36	-1.061	61.81	U	Nucleus
66	LbabZIP66	Lba12g02548	Chr12	100695565	100696104	179	20965.4	5.95	-0.965	73.58	U	Nucleus

## Sheet: Table 1-2
Table S1-2 List of CDS and protein sequences of 66 LbabZIP genes
Gene Name	Gene ID	Sequence Type	Sequences
LbabZIP1	Lba01g00823	Protein	MGFEPEQKNKLFVGVGVSFMESSNKTNDPLESNNNDQISSGDQHQQQFYQIPPPHHQHQQNNQISFGMMQQSSSASIHGSFFKDSAGAYDLGELDQALFQYLDGQDPSSIHVQRQMRPPTLNIFPSQPMHVEPSSTNKMNTGLVSPAISGSKKSSQPSMELSNPKNNDVPSASGPEQPKVAKTLRRLAQNREAARKSRLRKKAYVQQLESSRIRLTQLEQELQRARAQGYYFGGTAVLGGDQNLPVNMGSISSDAAVFDMEYARWLEEHHRLMCDLRNAVQEHFPENELRIYVDNCVTHYDEIMNLKSMLAKSDVFHLVSGMWKTPAERCFMWMGGFRPSELLKIILSQIEPLTEQQLLGICGLQQSTQEAEDALSQGLEALNHSLSDTIASDALSCPQ…
		CDS	ATGGGTTTTGAACCTGAGCAAAAAAATAAGCTTTTTGTTGGTGTTGGTGTTTCTTTCATGGAGTCTTCTAACAAAACCAACGATCCACTAGAGAGTAATAATAATGATCAGATTTCTTCTGGAGATCAGCACCAACAACAGTTTTATCAAATTCCTCCTCCTCATCATCAGCACCAGCAAAATAATCAGATATCTTTCGGAATGATGCAGCAATCATCTTCTGCTAGTATTCATGGAAGCTTCTTCAAAGACAGTGCTGGAGCTTATGATTTAGGTGAACTAGATCAAGCACTCTTTCAATATCTTGATGGCCAAGACCCTTCATCAATCCATGTCCAAAGACAGATGAGACCACCAACTCTGAACATATTTCCATCTCAACCCATGCATGTCGAGCCA…
LbabZIP2	Lba01g01208	Protein	MQDPSNPNSKQQLNQTPSFRPSHHRRAHSEVNFRLPEDLDLVPDPFDAEIGSEDDFFSTYMDIEKLGSGSNPSGGGDVAGFNNAGGAGSSSGGLVADCGDGETSFTRPRHRHSNSVDSSSLLLSESIEAKKAMAPDKLAELWTIDPKRAKRILANRQSASRSKERKARYITELERKVQTLQTEATTLSAQLTLFQRDTTQFTNENTELKLRLQAMAQQAQLRDALNEALKQEVERLKMATGEMSSSSDVYNLGMQHIPYNQSAFFSHQPQSGHSESQNIQMQQFHSLQDSLLTPNRRFAGHVQCLPDTMQQDPLGRFQGLDIGGRGMQHLVKTEAPSISASESSSTL
		CDS	ATGCAAGATCCATCAAATCCAAACTCCAAGCAACAACTCAATCAAACCCCCTCATTCCGTCCATCTCATCACCGTAGAGCTCACTCTGAAGTCAACTTCCGTCTACCCGAAGATCTAGATCTGGTACCCGACCCTTTCGATGCAGAGATCGGATCCGAAGATGATTTCTTCTCTACTTATATGGACATTGAAAAACTCGGTTCCGGATCTAACCCTAGCGGCGGTGGCGATGTTGCTGGATTCAACAATGCTGGTGGAGCTGGAAGTAGTAGTGGTGGATTGGTTGCTGATTGTGGTGATGGTGAGACGAGTTTTACGAGGCCGAGACACAGGCATAGTAATTCTGTGGATAGTTCGAGTTTGTTGCTGAGTGAGAGTATTGAAGCTAAGAAAGCTATG…
LbabZIP3	Lba01g01517	Protein	MDPQFTGKPIQAQFYSTQTDLDQMQDTPTRGSRHRRAQSETFFRFPDFDDDDMLLDNFNIQPPSSLIQPSNSPDYSSSTGPALSAGPPSDNPAHYRSLSVDADFFDGLDFGGGGAEKRVMSGSGGTRHRHSNSMDGSFDTTSSFESDSLSVKKAMAPDRLAELSLIDPKRAKRILANRQSAARSKERKTRYTGELERKVQTLQTEATTLSAQITVLQRDTSGLTAENKELKFRLQALEQQAHLRDALNETLREEVQRLKIEAGQIPAAHGNRGMRSHLPPQPQSFVQCGNHHAQHQQQHIPHSTASTQTVPGQSQNSFFNFNGRA
		CDS	ATGGACCCTCAGTTCACCGGAAAGCCCATTCAGGCCCAATTCTATTCAACTCAGACCGACTTAGACCAGATGCAGGACACCCCTACACGTGGGTCCCGTCATCGTCGAGCCCAATCGGAAACCTTTTTCCGTTTCCCAGACTTCGATGACGACGACATGCTCTTAGACAACTTTAACATTCAACCCCCTTCTTCGCTTATACAGCCTTCCAATTCACCCGATTATTCTTCATCTACTGGGCCGGCTTTATCTGCTGGGCCGCCGTCGGATAACCCGGCCCATTACCGGAGTCTGTCTGTTGATGCTGATTTTTTTGATGGACTGGACTTTGGTGGTGGTGGTGCTGAGAAGAGGGTGATGAGTGGTTCTGGTGGGACACGTCATAGGCATAGTAATTCA…
LbabZIP4	Lba01g02595	Protein	MANSDPPSTNRFCDPSIPHGNNNNSNVVESGAFNDEVMLDGLEFDLSFDDIFPPSHADDNSLSFPYSGLEPGQIDPVGFGQPIDSSRIFKSSPELRHVSEACQSSSGSHSLVLSNQISGDPNEDVSEYLNVSSNGNDYKALLNCPSPESQGSGNCGSNVSETALTYPRGKSVTSSPNNLIKYGVVVEQEIKSEEIISTEYSKCRSTLKRKKVSEEDSNNVVSKYQKSNFVVECNNSEGGDEKRKSRLMRNRESAQLSRQRKKHYVEELEDKVRTMHSTIQDLNVKISYIMSENATLRSQMGNTPPPPPGMYPMMYPWMPCAPPPYMVKPQGSQVPLVPIPRLKPQAATNSKKVENKKTEVKTKRVASVSFLGLLFFMLLFGGLVPIVNMRYGGSREPFT…
		CDS	ATGGCGAATTCAGATCCGCCATCCACAAACCGCTTCTGCGATCCCTCAATTCCACACGGAAATAACAATAACAGTAACGTCGTTGAATCAGGTGCATTCAACGACGAAGTCATGCTTGATGGCCTCGAATTCGACCTATCCTTCGACGATATCTTCCCTCCTTCCCACGCTGATGACAATTCTCTCAGTTTTCCTTATTCGGGTTTGGAACCGGGTCAGATTGACCCAGTTGGATTCGGTCAACCCATCGATTCTTCTCGGATTTTCAAGTCGTCTCCCGAATTACGTCATGTTTCCGAGGCGTGTCAAAGCTCTAGTGGGTCCCACTCTCTTGTGTTGTCCAACCAAATTTCCGGCGATCCGAACGAGGATGTCTCTGAATACCTTAATGTGTCGTCT…
LbabZIP5	Lba01g02630	Protein	MASQGIGETGLTDSGPSHHHNMPYTVFRGLNPASSSFMYHSTPNNQEGPGFDFGELEEAFVLQGFKISNDEAKASLYAAATGKPAATLEMFPSWPMRFQQTPRENSKSREESTDSGSLSSRAQPHFEPESPISRKALEQQEQQQQQQPLQDMASHNPTTELVSKSNSEKVFLIVLYLLFYYCHIPRSQERRKRVLLQPQRGYLMLRWRHYFICICQEQTINLSCFLIGPCKVIKQTFLKKKSCLLQTLRRLAQNREAAKKSRIRKKAYVQQLETSRIRLSQLEQELQRASSQGIFLGGGTAAGSNISSGAAIFDMEYSRWLEDDQRHMSELRTALQAHLSDGDLRLIVDGYVAHYDEIFSLKGVAAKTDVFHLITGMWKTPAERCFLWMGGFRPSELIK…
		CDS	ATGGCGAGTCAAGGAATTGGAGAGACTGGTTTAACAGATTCAGGGCCATCACACCACCACAATATGCCATATACAGTTTTTAGAGGGCTAAATCCTGCTAGCTCAAGCTTCATGTACCATTCTACTCCCAATAATCAAGAAGGACCCGGTTTTGATTTTGGAGAGCTAGAAGAAGCTTTTGTACTGCAAGGATTTAAGATCAGTAATGATGAAGCTAAAGCATCTTTATATGCAGCAGCCACAGGGAAGCCTGCTGCAACACTGGAGATGTTCCCTTCTTGGCCTATGAGATTCCAACAGACCCCAAGAGAAAACTCAAAATCAAGAGAAGAGAGTACTGATTCAGGTTCACTTTCAAGTAGAGCTCAACCCCATTTTGAGCCAGAATCTCCCATCAGT…
LbabZIP6	Lba01g02878	Protein	MDEKRKRFGPDLSLSQSSLDQEETSNTFLTLDEATDIELKHGNVDPNVDLKKLRRTLSNRLSAQRARNKRAEYTTQLEKKVKDLEDKLAIMPPEIENERDKNNMLMLEGKMLREQLEIANDRSKLRTAYTEEMKLELRRLKELHEKALKEKHSAIHLLDIEGQGSNSYESESGGVIDVEQDIDQYLNLDAMNFYPPNYD
		CDS	ATGGATGAAAAAAGAAAAAGATTCGGGCCTGATTTGAGTTTGTCCCAAAGTTCACTTGATCAAGAGGAAACAAGTAATACGTTTCTAACCCTTGATGAAGCAACTGATATTGAACTGAAGCATGGTAATGTTGACCCCAATGTGGATTTGAAGAAGCTCAGAAGAACTTTATCAAATCGATTGTCTGCGCAAAGAGCCAGGAATAAGAGGGCTGAATACACCACTCAATTGGAAAAGAAGGTGAAAGATCTCGAGGATAAGTTAGCTATCATGCCACCAGAAATTGAAAATGAGAGAGACAAAAATAACATGTTGATGTTGGAGGGAAAAATGTTGCGAGAACAGTTGGAGATAGCCAATGACAGATCCAAATTACGCACTGCGTATACGGAAGAGATG…
LbabZIP7	Lba01g02881	Protein	MDEKRKRPEPDLNLSLKSSVDQEEPNNKVLTLDEAIDFELKQGNVDPSVDLKKLRRTISNRLSAQRARNKRTEYIAELEKMVKDLEDKLAIMPPKIENERDKNNMLMLEGKMLREQLEIANERSKLRTAYTEAMKLELSRLKELHEKARKEKHSAIHLLDIEGQVSNSYESESGGVIDLEQGIDQYLNLDAMNFYPPNYD
		CDS	ATGGATGAAAAAAGAAAAAGACCTGAGCCTGATTTGAATTTGTCCCTTAAAAGTTCAGTTGATCAAGAGGAACCAAATAATAAGGTTCTAACCCTTGATGAAGCAATTGATTTTGAACTGAAGCAGGGTAATGTTGACCCCAGTGTGGATTTGAAGAAGCTTAGAAGAACTATATCAAATCGATTGTCTGCACAAAGAGCCAGGAATAAGAGGACTGAATACATAGCTGAATTGGAAAAGATGGTGAAAGATCTCGAGGATAAGTTAGCAATCATGCCACCAAAAATTGAAAATGAGAGAGACAAAAATAACATGTTGATGTTGGAGGGAAAAATGTTGCGAGAACAGTTGGAGATAGCCAATGAAAGATCCAAATTACGCACTGCGTATACGGAAGCG…
LbabZIP8	Lba01g02883	Protein	MAEKRKRLEPNLDLSLKSPADPEEPSNKVLSLDEAIDFELKHGYVDPDMDLKKLRRIISNRLSAQRTYIKRNEYIVELEKKVKDLEDKLAIMTPEMENVKGRNKMLRLEAKMLQEQLDISTNIYELRTEQMEEMKLELRRLKELEKALKRKS
		CDS	ATGGCTGAAAAAAGAAAAAGACTGGAGCCTAATTTGGATTTGTCCCTTAAAAGTCCAGCAGATCCAGAGGAACCAAGTAATAAGGTCCTAAGCCTTGATGAAGCAATCGATTTTGAATTGAAGCATGGTTATGTTGACCCCGACATGGATTTGAAGAAGCTCAGAAGGATTATATCGAATCGATTGTCTGCGCAAAGAACCTATATTAAGAGGAATGAATACATTGTTGAATTGGAAAAGAAGGTGAAAGATCTCGAGGATAAGTTAGCTATCATGACACCAGAAATGGAAAATGTGAAAGGCAGAAATAAGATGTTGAGGCTGGAGGCAAAAATGTTGCAAGAACAGTTGGATATCAGTACCAACATATATGAACTACGCACTGAGCAAATGGAAGAG…
LbabZIP9	Lba02g00608	Protein	MQGGPSDYLSISSSSRKERNYGSMNFDGMLHNFWDTEGNQVMPNSNQDTPIEGQHLSYGAENGMGGDHILEQVTVDFNVHHPSDQIATNENEIPNSASDVSEPPSSGRRRRRSSYDDQALTEKRQRRMIKNRESAARSRARKEAYTAELEVELDRMREENDRLKLLVEEKKNQPTKAQWMADKLRTLRRMSSV
		CDS	ATGCAAGGAGGACCTTCAGATTACCTTTCAATTTCTTCATCAAGCAGGAAGGAAAGAAATTATGGGTCTATGAATTTTGATGGCATGCTCCACAATTTTTGGGACACTGAAGGAAATCAAGTTATGCCCAATTCAAATCAAGATACTCCTATAGAAGGACAACATTTAAGTTATGGTGCTGAAAATGGTATGGGAGGTGATCATATCCTTGAACAAGTTACTGTTGATTTCAATGTGCACCATCCTTCAGATCAAATTGCTACAAATGAAAATGAAATACCCAACAGTGCATCAGATGTTAGTGAACCACCAAGCAGTGGGAGAAGAAGAAGAAGGTCATCATATGATGATCAAGCATTAACGGAGAAGAGACAACGTCGAATGATTAAGAACAGAGAA…
LbabZIP10	Lba02g01486	Protein	MESLNGSSSLKKFSFSNKQSIMDSTSPFLQSYADQNMDGSKGKAKPNEGLSSHHHRCNSESFLIEEQPSWLDDLLNEPPETTTVVHKGHHRRSASDTFAYLGAAAERLNTREEAKNKNVNVGASWGSVNYVSYKDLSAVSYDTKPSSSHEQKFNKAAQEVNGAASVSHEKHNREMNNSQNQEGSSERSNNVQAKHSMSKADAKRSKQQSAHRSRVRKLQHIAELERTVQALQAEGSELSAELEFLDQQNIILSMENRALRQRLDSLSQEQLIKHSSNKDKDNNNIPSIVPQVVCGQWRI
		CDS	ATGGAGAGTTTAAATGGTTCATCAAGCTTGAAAAAATTCTCCTTTTCGAACAAGCAGTCGATAATGGACTCGACTTCTCCCTTTCTCCAGTCCTATGCAGATCAAAATATGGACGGATCAAAGGGAAAAGCAAAGCCTAACGAGGGATTGAGTAGCCACCATCATCGGTGTAACTCGGAGAGCTTTCTTATAGAGGAGCAACCTTCTTGGCTTGATGACCTTTTGAATGAACCTCCAGAGACGACGACAGTTGTACACAAAGGTCATCATCGACGTTCAGCAAGTGACACTTTTGCATACTTAGGTGCAGCTGCAGAGAGGTTAAACACGAGGGAAGAAGCAAAAAATAAGAATGTAAATGTAGGAGCTTCCTGGGGTTCAGTTAACTATGTGAGTTAC…
LbabZIP11	Lba02g01872	Protein	MDPKFSGKPIPVKFVAGRTELEQMPDTPTRIARHRRAQSETFFRFPDFTEDDDILLDDVVADFNLDISSDTHMHQQQPQPANSADTSSTGPGLVNPRPGLNHFRSLSVDADFFDGLEFGGGDVAAVEEKKAIGSGRRHRHSNSMDGSFSTASFEGGECSSSVVKKAMAPDRLAELALMDPKRAKRILANRQSAARSKERKIRYTSELERKVQTLQTEATTLSAQITVLQRDNSGLTTENKELKLRLQALEQEAHLRDALNEALREELQRLKIAAANGSRGTHPHFPPQPQSFVQCATTSSQNIGGQTQPSFMNFNNRG
		CDS	ATGGACCCAAAGTTCAGCGGAAAGCCGATACCCGTTAAATTTGTAGCGGGTAGAACCGAGTTAGAGCAGATGCCGGATACTCCGACCCGAATAGCACGTCACCGTCGAGCCCAATCAGAAACGTTCTTCCGTTTCCCAGACTTCACTGAAGATGATGATATCCTCTTAGACGACGTCGTTGCTGACTTCAACTTAGATATCTCATCCGATACCCACATGCACCAACAACAACCACAACCGGCTAATTCAGCTGACACGTCATCAACTGGACCGGGTTTAGTTAACCCTAGACCGGGTCTGAATCATTTCAGGAGTCTTTCTGTTGACGCTGACTTTTTTGATGGGTTGGAGTTTGGTGGTGGTGACGTGGCGGCGGTTGAGGAGAAGAAGGCGATTGGT…
LbabZIP12	Lba02g02014	Protein	MNMTSPTTQFAPTRRMGIYEPFHQMSVWEDAFRGDIMPSADACMVSEPNDRPDDKSGYTSSEQHIPSGSGDNQAPRSTSDKVQRRLAQNREAARKSRMRKKAYVQQLETSRLKLAQLELEHERARQQGLYMLGSNSNMGQLGKINPGIAAFEMEYSHWVEEQQKKNAELRSMLQSPVSDMELQLLVENVLSHYFSLFRMKADGAKADVFYLMSGMWRTPVERFFLWIGGFKPSELINVVMPHLEPLTDQQIIKVCNLRHCCQQAEDALTQGMDKLQQTLAHSILNMTTGAGSYTSQMVSSMENLEALESFVNQADHLRKQTLQQMSIILTTRQAARGLLAFGEYLQRLRAVSSLWAAHPREPT
		CDS	ATGAACATGACTTCTCCAACAACTCAATTTGCCCCCACAAGAAGAATGGGCATATATGAACCGTTTCATCAGATGAGTGTGTGGGAAGACGCGTTTAGAGGTGACATTATGCCTAGCGCTGATGCATGTATGGTTTCAGAGCCAAACGACAGGCCAGATGACAAGTCGGGGTATACATCCAGTGAACAACATATACCCTCTGGCTCTGGGGATAATCAAGCACCAAGGAGTACTTCAGACAAGGTACAACGACGTTTAGCGCAAAATCGTGAAGCTGCCCGTAAAAGCCGTATGCGGAAAAAGGCTTATGTTCAGCAGCTAGAAACAAGCCGTTTGAAGCTGGCCCAACTTGAATTGGAGCATGAGAGAGCTAGACAGCAGGGGCTATACATGTTAGGT…
LbabZIP13	Lba02g02015	Protein	MNLDELVAKNVMSGEEGLQFMQNTSSNSMFLENMNHGTLCKKTSTHVDEIWSKQENHHSSVHKPQLSSTNTLEDFLIHGSVIKSENKLDDIVPKLNQQNGRVLPMPMPIQSNSDTINFENQQAMDVVNYPEKCTTNMAMPAATITTTTSNECHLIGEQKRPFVDEKSIERRQSRMIKNRESAARSRARKQAYTKQLEQEVLELRKTNSWLKKQKDLEKLLCSNAEPRHQLRRTSSASF
		CDS	ATGAATTTAGATGAACTAGTAGCTAAGAATGTAATGTCTGGTGAAGAGGGTTTGCAATTCATGCAAAACACATCTTCAAATTCCATGTTTCTTGAAAATATGAATCATGGTACATTGTGCAAGAAGACTAGTACTCATGTTGATGAAATTTGGAGTAAGCAAGAAAATCATCATTCCTCAGTTCATAAGCCACAATTGAGTAGTACTAATACTCTGGAGGATTTCTTGATACATGGTAGTGTTATTAAAAGTGAGAATAAACTTGATGATATAGTGCCTAAATTGAATCAGCAAAATGGGAGAGTCTTGCCAATGCCAATGCCTATTCAATCCAATTCAGATACTATCAATTTTGAGAATCAACAGGCTATGGATGTTGTTAATTATCCTGAGAAATGT…
LbabZIP14	Lba02g02329	Protein	MSNSFIWWTIMPTLYKVQSLIGPTYHSSSLHKYPSHAPYFFPFPFPFFSGSLPKNTIIIMMFEDHLPVLEDVIFSPSDIHDILSLLQTETTRSVLSLEERKRRRKISNRESAKRSRFRKKKHIDNLEYQVDQLKVENRELKNRLCVVTHHCQAAQSETDWLMLESIVLQRQLAAYHECKYKQYAFLFYPVVRFYIYLFPLGIERVFSYIPDFASMHKALRIEDRTLKLRMRLRTTKAGFNCLLFIYRHNTCAFHLNRPSINNATPTYDSILNSL
		CDS	ATGAGTAACTCTTTTATTTGGTGGACGATAATGCCCACACTTTACAAAGTGCAATCTTTAATCGGTCCCACATATCATTCTTCTTCCCTCCATAAATACCCTTCTCATGCACCTTACTTCTTCCCTTTTCCCTTTCCTTTCTTTTCCGGTTCACTTCCAAAAAATACTATTATCATCATGATGTTTGAAGATCATCTCCCCGTTCTTGAAGATGTCATTTTTTCACCTAGTGATATCCATGACATATTATCTCTTTTACAAACAGAAACAACCCGGTCGGTTTTATCCTTAGAAGAAAGGAAACGACGTAGAAAGATATCGAACCGTGAGTCAGCTAAACGGTCCAGATTTCGAAAGAAAAAGCACATAGATAACCTCGAGTACCAAGTGGACCAGCTC…
LbabZIP15	Lba02g02455	Protein	MGGNFNFKNFGNEPPGDGGSGGKQPGNFQLPRQPSIYSLTFDEFLTTTGGSGKDFGSMNMDELLKNIWNAEESHTMGGPGINGQEIGVQSGNLQRQGSLTLPRTLSHKTVDEVWKDMSKEHGNSVVGVPQNMPQRQQTLGEITLEEFLVRAGVVREDAQLAAKSNNAGAIFADLSCAGNNNTGLACGYQQPSRNNTGLMAGNKNGETVIQSPNLPLNVNGVRSTQQQQQPHQQLIFPKQPALPYGAPMAIPNNGQLGNPALNSNFIQGTAGLTGGGMSMVGGLGGGGVTLAATASPGVSLSDGLGKSNGDNTPSTVSPVPYVFNGGLRGRKYSTVEKVVERRQRRMIKNRESAARSRARKQAYTMELEAEVAKLKEENEELQKKQEEMLEMQKNQVMEM…
		CDS	ATGGGGGGTAACTTTAATTTCAAGAACTTTGGAAATGAGCCACCAGGGGATGGTGGAAGTGGTGGGAAGCAGCCCGGAAACTTTCAGTTGCCACGTCAGCCATCTATCTATTCGTTGACGTTCGACGAGTTTTTAACCACAACTGGGGGGAGTGGTAAGGATTTTGGTTCAATGAACATGGATGAGTTGTTGAAGAACATATGGAATGCTGAGGAGAGTCATACTATGGGAGGGCCTGGGATTAATGGGCAAGAAATTGGTGTTCAAAGTGGAAATTTGCAGAGGCAAGGCTCTTTAACTTTACCTAGAACGCTTAGTCACAAAACTGTTGATGAAGTTTGGAAGGATATGTCAAAGGAACATGGAAATAGTGTTGTTGGGGTGCCACAAAATATGCCT…
LbabZIP16	Lba02g02660	Protein	MQSNRESARRSRMRKQKHLDDLLAQVTQLKKENNNILNSINMTTAQYANVEANNSVLRAQMMELSQRLQSLNEILSYINSNNTNNNVNSNINGVFDDFQICSETLMNNSWNMMYVNQPIMANADMLYQY
		CDS	ATGCAATCGAATCGAGAATCAGCAAGGAGATCAAGAATGAGAAAACAGAAACATCTTGATGATTTATTAGCCCAAGTGACACAACTCAAGAAGGAAAACAACAACATCCTTAACAGCATCAACATGACAACAGCACAGTACGCTAATGTTGAGGCAAATAATTCTGTTTTAAGGGCTCAAATGATGGAATTAAGTCAAAGGTTGCAATCTCTTAATGAAATCCTCAGTTACATCAATTCCAACAACACCAACAACAACGTTAATAGTAATATTAATGGAGTGTTCGATGATTTTCAGATTTGTTCTGAGACTTTGATGAACAATTCATGGAACATGATGTATGTTAATCAGCCAATTATGGCTAATGCTGATATGCTCTATCAGTATTGA
LbabZIP17	Lba02g02705	Protein	MAQTAQSNSKPPMSHNFGVGASHARSLSQPSIFSNCCLPPLSPIPPIEPSMAKDMSMEEVDVNSQGPNVVSSFTRENTFRGSDGLPPRKGHRRSNSDVPLGFSAMIQSSPQLMPISGQKVIGERKARGEVTDELLFSYMNLENIEALNSPGTEDRDKDSMVSGTKVSGCDSSNNEAESVLKGNTASIQPTSLREGTKRSADANIAPAARHFRSLSMDSGIGSFKYGDESPNLPTSLVIRSGQLSPSNSGNESSSKHNFDFGNAEFSEAELKKIMADERLAEIAVSDPKRAKRILANRLSAARSKERKLRYISELEHKVQKLQTEATTLSTQVTILQKDFTEISSLNSELKFRIQAMEQQAQLRDALHETLTAEVQRLKLAAGELREEGRLPNSMTQQMS…
		CDS	ATGGCTCAGACAGCTCAGTCTAATTCTAAGCCACCTATGAGTCACAATTTTGGTGTGGGAGCTTCTCATGCGAGGTCTTTATCTCAACCGAGTATTTTCTCGAATTGTTGTTTGCCCCCACTGAGCCCTATTCCTCCTATCGAGCCGTCGATGGCGAAGGACATGTCTATGGAGGAAGTAGATGTGAATTCTCAAGGTCCAAATGTTGTGTCTTCCTTTACAAGGGAAAACACGTTTCGGGGAAGTGATGGTCTTCCTCCTCGGAAAGGACATCGTCGATCTAACAGTGATGTTCCGTTAGGATTCTCAGCTATGATACAGTCTTCACCTCAGTTGATGCCCATAAGTGGCCAGAAAGTTATTGGTGAGAGGAAAGCAAGGGGAGAGGTTACAGATGAG…
LbabZIP18	Lba02g02879	Protein	MVDNIDDVVAQINWDDVDHIFPPHEPTMEDIEQLLMNDDDVSADPQFAADFLSDLLVDHSPVVSSGSEDDKDKHKVSQPPSEGEEASDELNNDVPLDKKRKRQLRNRDAAVRSRERKKLYVRDLELKSRYFESECKRLGFVLQCCLAENQALRFSLQNSSANGVSMTKQESAVLLLEVSSSKPPAYDSRGFAFWVELVAPGLPSAGYLSCVVCELLHRSWVYPVRIQMGSGCGIPAVGFPALVPGHHMPAHSTQPNLVKSRRKSGKQKPRASGSDKGRK
		CDS	ATGGTGGATAACATCGATGATGTCGTAGCACAAATCAATTGGGACGATGTAGATCACATATTCCCCCCTCATGAGCCGACAATGGAGGATATCGAGCAGCTTCTCATGAACGACGACGATGTCTCGGCTGATCCTCAATTTGCTGCCGACTTTCTTTCCGACCTGCTGGTCGATCATTCTCCCGTTGTTTCTAGCGGCTCCGAGGACGACAAAGACAAGCACAAGGTTTCCCAGCCGCCGTCTGAAGGGGAGGAGGCTTCTGACGAACTGAACAACGATGTCCCCCTCGATAAGAAGCGAAAGAGGCAATTGAGGAACAGAGATGCAGCTGTGAGGTCACGAGAGAGGAAGAAGTTGTATGTCAGGGATCTTGAGTTAAAGAGTAGATACTTCGAATCG…
LbabZIP19	Lba03g00089	Protein	MSGPESEMVSQDGVQSPLQPDQNQHKNHPFPSLGRQSSIYSLTLDEFQHTLCESGKNFGSMNMDEFLNSIWTAEENQAHAHTHGPAHSHAHSQVASTGEATSTPHFALGQSNVSLEKAIVKQPSLTRQGSLTLPAPLCRKTVDEVWSEIHKSQHEQQQQNNGNKDSVQNTSNNSTQRQVTFGEMTLEDFLVKAGVVREHGNNAAPAPPQQQSYMMYQNSTNPAMATMARPVISLGGVTPGVGIPGYPPLPLPQTGVVEAPVYPVSMTRGGGFPQQSTPVYGGRMGNGSGVGYGQVQGVAGMATPLSPVSSDGLCVNQIDSGGQYGLEMSIRGGRKRVIDGPVEKVVERRQRRMIKNRESAARSRARKQAYTVELEAELNQLKEENAHLKQALAELERKR…
		CDS	ATGAGCGGACCAGAATCAGAGATGGTTTCACAAGATGGAGTTCAATCACCATTACAGCCAGACCAAAACCAGCACAAGAACCATCCGTTCCCGTCCCTCGGTCGACAATCCTCCATCTACTCCCTCACGCTCGATGAATTCCAACACACCCTTTGCGAGAGCGGTAAGAATTTCGGGTCAATGAACATGGATGAATTCCTCAACAGCATTTGGACCGCCGAAGAAAACCAAGCGCACGCCCACACTCACGGGCCCGCACATTCTCACGCTCATAGCCAGGTGGCGAGTACAGGGGAAGCCACTAGCACCCCACATTTTGCATTAGGACAGAGCAATGTTTCGCTGGAGAAAGCTATTGTCAAGCAGCCAAGCTTGACAAGACAGGGCTCGCTTACGCTT…
LbabZIP20	Lba04g00832	Protein	MGSSDIDKSSKEAKEAKTPNSQEQASSTATGTVNPDWSGFQGYPQMPPHGFMASSPQAHPYMWGVQHPMLPYGTPPHPYVAMYPHGGIYAHPSIPPGSYPFSPFAMPSPNGIAEAAVNTSGNAEVDGKSSDGKEKLPIKRSKGSLGSLNMITGKNNEPGKMSGASANGVYSKSAESGSEGSSEGSDANSQNVGIESPMKSAGRQDSAEASQNGNSAHSSQNGGTSAPHPLINQTMAIMPMSAAGPGGVPGPTTNLNIGMDYWNAAASPSVPAIHGKVPSASVAGGMVTAGSRDMVQSPMWIQAECDELAQRAEVLKEDNASLRAELSRLRSEHDQLAAQNASLKERLGEVPDRDDPRPSRNDIPPNKDTQHLSQTEPTQGGQ
		CDS	ATGGGGAGCAGTGATATTGACAAATCCTCTAAGGAGGCAAAGGAGGCGAAAACACCCAATTCACAGGAGCAGGCTTCATCTACTGCCACTGGTACAGTAAATCCAGACTGGTCCGGTTTTCAGGGATATCCTCAGATGCCTCCACATGGGTTCATGGCTTCAAGTCCTCAAGCACACCCTTACATGTGGGGAGTTCAGCATCCTATGCTACCCTATGGTACTCCACCACATCCTTATGTCGCAATGTATCCCCATGGTGGAATATATGCTCATCCATCTATTCCTCCGGGATCTTACCCCTTCAGCCCCTTTGCGATGCCTTCTCCAAACGGCATTGCTGAAGCTGCAGTTAACACCTCTGGGAATGCTGAAGTAGATGGTAAATCATCTGACGGAAAG…
LbabZIP21	Lba04g01834	Protein	MQEQATSSIAASSIPSSSERSSSSALHLEVKEGMESDDEIRRVPEMGGEATGTTSASGRDGTSTAGQPQPSSAAGTQRKRGRSPADKENKRLKRLLRNRVSAQQARERKKAYLIDLEARVKELETKNAELEERLSTLQNENQMLRHILKNTTAGAQEGRK
		CDS	ATGCAAGAGCAAGCGACAAGTTCCATTGCAGCTAGTTCTATACCTTCAAGTAGTGAGAGATCTTCTAGCTCAGCTCTCCATCTTGAAGTCAAAGAAGGTATGGAGAGTGATGATGAGATAAGAAGAGTGCCAGAGATGGGTGGAGAAGCCACGGGAACCACCTCTGCTTCTGGCAGAGATGGAACTTCTACTGCCGGTCAACCTCAACCATCATCAGCTGCTGGCACTCAAAGGAAGAGAGGAAGAAGTCCTGCTGACAAAGAAAACAAGAGGTTAAAAAGGTTGCTGAGAAATAGAGTATCAGCACAACAAGCAAGGGAGAGGAAGAAAGCATACTTAATAGATCTGGAAGCAAGGGTGAAAGAATTGGAAACAAAGAATGCAGAACTTGAAGAGAGG…
LbabZIP22	Lba04g02427	Protein	MAHLPPRAPNMTSNWPDFSLHQKVDNLSPTAHNLWGDEFLDMSSRRGSHRRSMSDSIAFLESPMVEECRRLSSTPGSGGTVNGHEEFERFDDEQQIMSMFNNDVHDMSCSNPSSPSEYINDNEDKSMNNTSNQKMQQQFKSENDEVQSLCKNTEELPAANQNASTNEYSSERVVDPKRIKRILANRQSAQRSRVRKLQYVSELERSVSTLQAEVSVLSPRVAFLDHQRLLLNVDNSALRQKIAALAQDKLFKDAHQEALKREIERLRQIYYQQNLKQMENNGTTQQPLADSEMHVQLVN
		CDS	ATGGCACACTTACCACCAAGAGCACCTAACATGACATCAAATTGGCCTGATTTTTCACTTCATCAAAAAGTGGACAATTTATCTCCAACTGCTCACAATTTATGGGGGGATGAATTCCTCGACATGTCGTCGAGGCGTGGGTCCCACAGGAGATCGATGAGTGACTCCATTGCTTTCTTGGAGTCACCCATGGTGGAAGAATGCAGGAGGCTATCCAGTACTCCTGGATCCGGTGGGACAGTTAACGGTCACGAGGAATTCGAGAGGTTTGATGATGAGCAACAGATCATGTCCATGTTCAACAATGATGTCCACGACATGTCGTGTTCGAACCCGTCATCGCCGTCTGAATATATCAATGATAATGAAGATAAAAGTATGAACAATACTAGTAACCAG…
LbabZIP23	Lba05g00836	Protein	MGNNEDEKSCKPEKSSSTAPDQSNIHVYPDWAAMQAYYGPRLAVPPYVNSAVAPDHAPHPYMWGPLQTMMPPYGTPYAGVYAHGGVYAHPGVPIVSCPQGTGMTSSPAVSQTMDTASLSMDTSAKSSGNTEKGLNGLGMSIGNCSVDNADDRKSQKLCSPQRTREINGPSEKGTSVAANPGSTAETLSGTVFPATTLELRNPVGTLVKPSPTNVLRISPAVPGEAWLQNERELKREKRKQSNRESARRSRLRKQAETEELAMRVQSLTSENLALKSEINKFTKNSEKLKIENAALMERLKNKQQGQAEEVKLGEIDDKRLQPVSTADLLAKVNNNGPFDRTNEGEFHENNSTPGAKLHQLLDASPRTDAVAAR
		CDS	ATGGGAAATAATGAGGACGAGAAATCTTGTAAGCCTGAGAAATCATCTTCAACTGCACCAGATCAAAGCAATATCCACGTGTATCCTGATTGGGCTGCTATGCAGGCATATTATGGTCCTCGGTTAGCTGTACCTCCATATGTTAATTCTGCCGTTGCACCTGATCATGCTCCTCATCCTTATATGTGGGGACCACTGCAGACTATGATGCCACCTTATGGAACACCATATGCAGGAGTCTATGCGCATGGTGGTGTTTATGCGCACCCTGGAGTTCCTATTGTGTCTTGCCCTCAGGGTACCGGAATGACATCATCTCCTGCTGTTAGCCAAACCATGGATACTGCTTCTTTGAGTATGGACACTTCTGCTAAGTCTTCGGGAAATACTGAAAAAGGG…
LbabZIP24	Lba05g02230	Protein	MQAFKAAVVPAVTLNNNNNSNMYCHSNYYLRNDEASRHAARFADIGELEQSAGFTQEDTVDLSRSSLYGEMRPNNVGVVSCNNNNNLHFGELNTSIGSSETGVDNTGGFMLQHKAQTAMAGGGVVGGGALGNVQHFEKWGDSGIADHSQQTDTSTDVDTDERNHQSQGVQHGALIAVDSIDQSKVKLGDQKTLRRLAQNREAARKSRLRKKAYVQQLENSRFRLSQLEQELKRARQQGIFIANGYTGDQSLSAGGNGALAFDMDYARWLEEHQRHISDLRSAVNSHRGDNELRHLVDGVMSHYDEIFKLKSIGAKSDVFHMLSGMWKTPAERCFMWLGGFRSSELLKILGNHLEPLTEQQLMGICNLQQSSQQAEDALSQGMEALQQSLVDTLSSTSLG…
		CDS	ATGCAAGCTTTCAAAGCAGCAGTAGTACCAGCTGTTACTCTTAATAATAATAATAACTCTAATATGTATTGCCACTCAAATTATTACCTCAGAAATGATGAAGCTAGTAGACATGCAGCACGTTTTGCAGATATTGGAGAACTTGAACAGTCTGCAGGGTTCACTCAAGAAGATACTGTTGATTTAAGCAGAAGTTCTTTGTATGGTGAGATGAGGCCAAACAATGTTGGTGTAGTTTCTTGTAACAACAATAATAACTTACACTTTGGTGAACTTAATACGAGTATTGGGTCATCAGAAACAGGGGTGGATAATACAGGGGGGTTCATGTTGCAGCACAAGGCACAAACAGCAATGGCGGGGGGTGGTGTTGTAGGTGGTGGTGCATTGGGAAATGTG…
LbabZIP25	Lba05g02320	Protein	MIPSEAVATHYFASENPSPLPLDFNFMQNSLPSPQFSRYLTNIQPNYPTSLPVHDFNNLPPSYISGNSPSYISGNSTSDEADEQQIKVIDERKQRRMISNRESARRSRMRKQKHLDELWSQVLRLRTENHNLIDKLNHVSECHEKVLQENSQLKEEASNLRHMLTDLQFNCSFPDLCDLEDFPCTTAHLKAESSNLSITSSANLLH
		CDS	ATGATTCCATCAGAGGCTGTAGCAACTCACTACTTTGCGTCTGAAAATCCTTCACCTCTTCCTCTTGATTTTAACTTCATGCAAAACAGTTTACCATCGCCCCAGTTCAGCAGATATTTAACCAATATTCAACCAAATTATCCAACCTCTCTTCCTGTTCATGACTTCAATAATCTGCCACCATCTTACATCAGTGGTAACTCACCATCTTACATCAGTGGTAACTCTACCTCTGATGAAGCGGACGAGCAGCAAATTAAGGTCATCGACGAGAGAAAGCAGAGAAGAATGATATCTAACCGGGAATCAGCTAGAAGATCAAGGATGAGGAAACAAAAACACCTTGATGAACTATGGTCCCAAGTTCTTCGTCTTAGGACTGAAAATCACAATTTGATC…
LbabZIP26	Lba06g00294	Protein	MESQRIGDTSSTLSADHNMPYALLRGLNPPNSTSFMYHSTQNYSNQEPPAFDFGELEEAIVLQGVKMSNDDSVRSSLYGSGTDRPAATLEMFPSWPTRFPRGSSKSGGGEESSDSGSALNTTISSRGEANLEPESPISQAFEQQQQQHQQQFQEMASDSPRTGVSHIEPASKSNYEKRKAAGSTSDRVTDAKTLRRLAQNREAARKSRLRKKAYVQQLETSRIRLAQLEQELQRARSQGIFMGGGAAGSNISSGAAMFDMEYSRWLDDDQRHISELRTALQAHLGDGDLRVIVDGYVAHYDEFFRLKGVAAKSDVFHLISGIWTTPAERCFLWMGGFRPSELIKMLIAQLDPLTQQQVVGIYSLQQSSQQAEEALSQGLEQLQQSLIETVASGSVNDGM…
		CDS	ATGGAGAGTCAAAGAATTGGAGACACTTCAAGTACTTTGTCAGCTGATCACAACATGCCTTATGCACTTCTTCGTGGCCTAAATCCTCCTAATAGCACAAGCTTCATGTATCATTCAACACAAAATTATAGTAATCAAGAACCACCAGCTTTTGATTTTGGGGAGCTGGAAGAAGCTATTGTTCTGCAAGGAGTTAAGATGAGCAATGATGATTCTGTTAGATCATCTTTATATGGATCAGGCACAGACAGACCTGCAGCAACTCTGGAGATGTTCCCATCTTGGCCTACTAGATTCCCAAGAGGAAGCTCAAAATCAGGAGGAGGAGAAGAGAGTAGTGATTCAGGTTCAGCACTAAACACTACTATTTCAAGCAGAGGTGAAGCAAATTTGGAGCCT…
LbabZIP27	Lba06g00818	Protein	MMADISPSTSTDADTEDKNRYQLQQLGAVASDGSDRPKDQKTLRRLAQNREAARKSRLRKKAYVQQLESSRMKLTQLEQELQRARQQGIFISGSGDQSQSMSGNGALAFDVEYARWLEEQNRRVNELRGAVNSHAGDAELRIIVDGILAHYDDIFRIKGDAAKADVFHILSGMWKTPAERCFLWLGGFRSSELLKLLINQLEPLTEQQLLAINNLQQSSQQAEDALSQGMEALQQSLAETLAGSLGPSGSSGNVANYMGQMAMAMGKLGTLEGFIRQADNLRQQTLQQMHRILTTRQSARALLAITDYFSRLRALSSLWLARPRE
		CDS	ATGATGGCTGATATTAGTCCTAGTACATCAACAGATGCCGATACTGAAGATAAGAACAGGTACCAATTACAACAACTGGGTGCCGTAGCTTCTGATGGAAGTGACAGGCCGAAAGATCAAAAGACACTACGTAGACTTGCTCAAAATCGTGAGGCTGCTCGAAAAAGCCGTCTAAGGAAAAAGGCATATGTTCAACAGTTAGAGAGCAGCAGGATGAAGCTGACACAACTAGAACAGGAGCTTCAACGAGCTCGGCAACAGGGCATATTTATTTCAGGTTCAGGAGATCAATCTCAGTCGATGAGTGGAAATGGAGCTTTGGCATTTGATGTAGAATATGCCCGATGGTTGGAAGAGCAGAACCGGCGAGTTAATGAGTTAAGGGGAGCTGTTAATTCT…
LbabZIP28	Lba06g01013	Protein	MGSYLNFKNFGDSSQPESSGGNNSNFLLGRQSSIYSFTFDELQSTCGLGKDLGSMNMDDLLKNIEESQALPSSAGAGGNLQRQGSLTLPRTLSQKTVDEVWKDFQKETVNANDGSGTGGLNFGQGQSTLGEMTLEDFLVRAGAVREDMQPTGYSNDVTFTQPSNNNIAFQQATQNPGQLSNQIAGNNIFNVVSTTSSQQKPQLPLFPKQTTVEFASPMQLGQLASRGTRAPMSNPTANTSSIMQGGVMSMAPVKGGSPGNLDTSSVSPSPYAACGEGGRGRRSCTSFEKVVERRRKRMIKNRESAARSRDRKQAYTLELEAEVAKLKEIKEELQKKQAEFIEKQKNQLLEKMNMPWENKLICLRRTVTGPW
		CDS	ATGGGATCTTACCTGAACTTCAAGAACTTTGGTGACTCATCACAACCAGAGAGCAGCGGTGGAAATAATAGTAATTTTTTGTTGGGCCGACAATCTTCCATATACTCGTTTACCTTTGATGAGCTGCAAAGTACATGTGGACTTGGAAAAGACCTTGGGTCGATGAATATGGATGACCTCTTGAAGAACATTGAGGAGTCTCAAGCATTGCCATCTTCTGCTGGTGCTGGGGGAAATTTGCAGAGACAGGGTTCTTTGACACTGCCTAGGACACTAAGTCAGAAAACTGTCGATGAAGTATGGAAAGACTTTCAGAAAGAGACTGTTAATGCTAATGATGGAAGTGGGACGGGAGGATTAAACTTTGGGCAGGGGCAATCTACCTTGGGAGAAATGACA…
LbabZIP29	Lba06g01749	Protein	MMMNRSSSEWAFQRFLQEAAGTTTPTMASSSSSSHHNDVVEIKDENLSSTPNNNNNNLDSSSTALNSKQATTSFPPQNIPTDSEEYQAFLKSRLDLACAAAKNLKPQTSSSTAPDKGSETASVSQSGSKGSGQEVTKVQDKDSGGPVGIPSLPPVQKKPAVQVKSTTSGSSREQSDDDEAEGEAETTQGTDPAVVKRVRRMLSNRESARRSRRRKQAHLTELETQVSQLRGENSSLLKRLTDISQKYNEAAVDNRVLKADVETMRAKVKMAEETVKRVTGVNPLFQAMSEISSMAMPCFSGSPSETSADTAVPVQDDPKHHYYQQPPNNHMPTHDPRIQNGIADVPPIEHVQQNPATSAVGGNKMGRTSSMQRVASLEHLQKRIRGEMSSCGTQGRGEQ
		CDS	ATGATGATGAATCGCAGCTCCTCCGAATGGGCTTTCCAGCGCTTCCTCCAAGAAGCTGCCGGTACCACCACACCTACAATGGCGTCTTCATCCTCATCTTCTCACCATAACGATGTCGTTGAGATCAAAGATGAGAACCTTTCTTCTACTCCTAATAATAATAATAATAATCTGGATTCCAGTAGTACGGCGTTGAATTCGAAGCAGGCAACGACGTCGTTTCCACCACAGAATATTCCCACTGATTCTGAAGAATATCAAGCCTTCCTCAAAAGCCGCCTCGATTTGGCTTGCGCTGCTGCGAAGAATCTAAAGCCTCAAACTTCAAGTTCTACGGCACCTGACAAAGGATCAGAGACTGCTAGTGTATCACAATCAGGATCTAAAGGATCTGGCCAG…
LbabZIP30	Lba06g01962	Protein	MGNSEDGKSCKPEKPSSPAPDQSNLHVYPDWAAMQAYYGPRVAVPAYFNSAVAPGHTPHPYMWGPQPMVPPYGTPYAAIYAHGGVYAHPGVPIGSHPPGHVMATSAAVSQAMDGASLSLDASAKSSGNTDRGMMNKLKEFEGLSMSLRNGSADNVEGGTDNGHSQRSCSVISVERSTLAESDYFPILVLRYGQHFVILLGQGAKLTFSFHVVTSGETEGSTDGSDTNGAGVSERSKKRSRGTTPDNSGNDKSHSQRCQPTREVNDDDEKSIVAVSSGKVAEKVMGTVLSPSMTPLEMRNPASAHVKVSPSSSPLSPALPNETWLQNERELKREKRKQSNRESARRSRLRKQAEAEELAMRVQSLTAENMTLKSEINKLMENSEKLKLDNAALMERLKNE…
		CDS	ATGGGAAACAGTGAGGATGGGAAATCCTGTAAGCCTGAGAAACCATCTTCGCCTGCACCGGACCAGAGCAATCTCCATGTCTATCCTGATTGGGCAGCCATGCAGGCATATTATGGTCCTCGAGTAGCTGTACCTGCATATTTCAATTCAGCCGTTGCACCTGGTCATACCCCTCACCCTTATATGTGGGGTCCACAGCCTATGGTACCACCTTATGGCACCCCTTATGCAGCAATATATGCTCATGGCGGGGTTTACGCACATCCTGGAGTTCCAATTGGATCTCATCCTCCTGGTCATGTGATGGCGACATCTGCAGCTGTCAGCCAAGCCATGGATGGTGCTTCTTTGAGTTTAGATGCATCCGCTAAGTCCTCAGGGAATACTGATCGAGGCATG…
LbabZIP31	Lba06g02556	Protein	MSTTYFRRCLHHRILLHTATSTPNLFSDPLFKSKVSQLISNQHWSKLKDLIKPINPTSFLEHLLDSGFDSSSILSFFRWSQNHQVYHHPLENLFKVLVLLVNDKRYPKVRSLLHDFVKNGKPHTVSSVFHTLLTCSDNVCANSIIIDMLVLAYVNNGRVDLALEAFNRAGDYGFKLSVFSCKPMLKGVVKEGKFEVGELVYKEMIRRRIEVDLYTFNIVINGLCKAGKLNKARDVMEDMKVRGIMPNVVTYNTLIDGYCKRGGDGKMYKADALLREMVEQGVRPNERTYNTLIDGFCKDDNVGAAMKLFKEMQLQGMRPDIVTFNSLINGLFGDGKVDEALGLRAEMIRLGLEPNIRTYNVMINGFSKMKMFREAKELFDDVMKQGLDLNVLTFNTVID…
		CDS	ATGTCGACAACATATTTTCGGCGTTGTCTCCACCACCGTATACTCCTCCACACAGCAACCTCAACACCCAATTTGTTTTCAGACCCACTTTTCAAATCCAAAGTTTCACAGCTAATTTCAAACCAACACTGGTCTAAACTCAAGGACTTAATTAAACCCATTAACCCAACTTCTTTTCTTGAACATCTTTTGGATTCTGGGTTTGATTCTTCCTCCATCTTGAGTTTCTTCAGGTGGTCTCAAAATCATCAGGTTTATCACCACCCTCTTGAAAATTTATTCAAAGTTCTTGTTTTATTAGTCAATGATAAAAGATACCCAAAGGTTCGATCTTTATTGCATGATTTTGTTAAAAATGGGAAACCCCATACTGTTTCTTCTGTTTTTCATACACTTTTG…
LbabZIP32	Lba06g02855	Protein	MASSSRTPNSDRSSLQNPTSSSSSSLHSDPSRNFGSMNMDEILNNIYSDPTDPFSSTNTTTPTTDVGPNKTVDEVWKEIVAGSNSREPEMTLEDFLTKAGAVTEEDVRVPVSAGGGFVVDNPMNCQFPVGMQSNGPPGGYGNMEPQPHMGYGNGGVVAISATGSGSGRGKRRSTVEELPVDKATQQKQRRMIKNRESAARSRERKQAYTVELESLVTQLEEENARLLREEEEKNKERLKQIMENLMPVVEKRRPPRVLRRVQSMSW
		CDS	ATGGCTTCATCATCAAGAACGCCTAATTCGGATCGTTCTTCTCTTCAAAACCCAACTTCTTCATCTTCTTCTTCTTTACATTCTGATCCTTCTAGAAACTTCGGTTCTATGAACATGGATGAAATCCTCAACAACATTTACTCTGATCCTACCGACCCTTTTTCTTCCACCAACACCACCACCCCTACCACCGATGTGGGTCCCAATAAAACCGTAGATGAAGTCTGGAAGGAAATTGTAGCAGGGAGTAATAGTAGGGAGCCAGAGATGACTTTGGAGGATTTCTTGACCAAAGCTGGTGCTGTTACAGAGGAAGATGTTAGAGTTCCGGTGTCTGCCGGAGGAGGGTTTGTGGTGGATAATCCAATGAATTGTCAGTTTCCAGTGGGCATGCAGAGT…
LbabZIP33	Lba06g03338	Protein	MASSSGSSFLQNSGSEENLQQLMDQRKRKRMISNRESARRSRMRKQKHLDDLMAQVATLRKENNQVLTSMNVTTQHYLNVEAENSILRAQLGELSHRLESLNEIIAFLDANNNCNGLAMDHNEPPYSFNFPQNDSLVDGFNMTNCWNYHCANQPIMTADVLQY
		CDS	ATGGCTTCATCAAGTGGGTCTTCATTTCTTCAAAACTCAGGGTCAGAAGAAAATCTTCAGCAATTAATGGATCAGAGGAAGAGAAAAAGAATGATATCAAACAGAGAATCAGCTAGAAGATCAAGGATGAGAAAACAGAAACATCTGGATGATTTGATGGCCCAAGTAGCAACTCTAAGGAAAGAAAATAACCAGGTTTTGACGAGTATGAATGTCACCACACAACATTATCTTAATGTTGAGGCTGAAAATTCAATCTTGAGAGCTCAATTAGGTGAACTTAGCCACAGGCTTGAGTCACTTAATGAAATCATTGCTTTCTTGGATGCCAATAACAATTGTAATGGTCTTGCCATGGACCATAACGAGCCTCCTTATAGCTTCAACTTTCCACAAAAT…
LbabZIP34	Lba06g03393	Protein	MAGDNDEGNSDMVQRLQSSFGTSSSSIPKQLQPISMNQLDIPQLTNTSQFRGQMRQFSPNFGVENSTKRVGIPPSHPQMPPISPYSQIPVTRPGNNQQMGIGPSHSRSLSQPAFFSLDSLPPLSPSPYRESPSTSMSDPISADVSMGGDQDGNSHSLLPPTPFSRCNSSRQGESRPPRKAHRRSNSDIPFGFSPIMQSSPPLVPLRDNKPVQLVKRESMWDNRGNDNSNVEGMGERKSEGEVVDDLFNAYMNLENFDAFNSSGNENREDLDSRASGTKTGDSSDNEATSSVNDSGGSNKRSAVGDIAPTTRHYRSISMDSFMGKLNFVDDSPKLPPSPGPRPGQLSPTNSLDGNSNSFSLEFGNGEFSGAELKKIMANEKLSEIALTDPKRAKRILANR…
		CDS	ATGGCTGGTGACAATGATGAAGGTAATAGTGATATGGTGCAAAGACTTCAATCATCATTTGGTACGTCATCTTCCTCAATCCCTAAACAACTTCAACCTATTTCAATGAACCAATTGGATATACCCCAGTTGACTAATACTTCCCAATTTCGTGGTCAAATGAGGCAATTTTCACCCAATTTTGGTGTTGAAAATAGTACTAAAAGAGTAGGGATACCACCTTCTCACCCGCAAATGCCCCCTATTTCACCATATTCTCAGATCCCTGTAACCCGACCCGGGAATAATCAGCAAATGGGCATAGGGCCATCGCATTCGCGATCTTTATCTCAGCCGGCGTTTTTCTCACTGGATTCCTTGCCACCTTTGAGCCCTTCACCGTATAGGGAATCCCCGTCC…
LbabZIP35	Lba06g03467	Protein	MMADGELEISNPEMLSSSNFGEFSSSMDSFFNEILKDAHACTHAHTCNPPGPDNSHTHTCYHVHTKIVPTSDDDKNPSDDTAESTENNKGKKRPVGNKEAVRKYREKKKARAASLEDEVIRLRAINQQLLKRLQGQAVLEAEVARLKCLLVDIRGRIEGEIGSFPYQKPMKSGNAYQHIVNPNLPGAYVVNPCNLQCDDQVYCLHPGAEGKSSDGTVLNGQGFNNNCEFETLQCLGNQNSGLEEVPGCDVHVQQQQVDELLRRASLFLRISMFCYVPSLGISPSFSALLSSILESVLAVELVSL
		CDS	ATGATGGCGGACGGGGAGCTGGAAATTTCTAACCCAGAAATGTTATCAAGTTCAAATTTTGGTGAATTCAGTAGTTCTATGGACAGCTTTTTCAATGAGATTCTCAAAGATGCGCATGCCTGTACTCATGCCCACACTTGCAACCCGCCTGGGCCTGATAACTCTCACACACACACGTGTTACCATGTTCACACCAAAATTGTGCCTACCTCAGACGATGATAAGAACCCTAGCGACGATACTGCAGAGTCGACAGAGAATAATAAAGGAAAGAAACGACCCGTGGGTAATAAGGAAGCTGTTCGCAAGTATCGTGAGAAAAAGAAAGCTCGAGCTGCTTCATTAGAGGATGAAGTTATCAGATTGAGGGCTATAAATCAGCAACTCTTGAAGAGGCTA…
LbabZIP36	Lba07g01453	Protein	MNMSSPSTQFAPARMGIFEPFHHMSMWEDTFRGEIMPNAGAMVTPPNDRADDKSGYTSSEQLIPSGSEDNQAGKSISDKVQRRLAQNREAARKSRMRKKAYVQQLEKSNLKLAQLEMELERARQQGLYIFGSNGNAGISSTINPGIAAFEMDYSLWVEEQQKKNVELRNILQSHVSEMELQLLVETVLNHYYNLFRMKADAAKADVFYLMSGMWRTSVERFFLWIGGFKPSELINVVMPQLEPLSDQQIVKICSLRHCCQQAEDALTQGMDKLQQNLAQNILTMTTGMGSYSSQMVSSMEKLEALESFVNQADHLRHQTLQQMSLILTTRQSARGLLAFGEYLQRLRALSSLWAARPREPT
		CDS	ATGAACATGAGTTCTCCATCAACTCAATTTGCCCCCGCAAGGATGGGGATATTCGAACCTTTCCACCATATGAGTATGTGGGAAGACACCTTTAGAGGTGAAATTATGCCCAACGCTGGTGCTATGGTCACACCGCCAAATGACAGGGCAGATGACAAGTCTGGATATACTTCTAGTGAACAACTTATACCCTCGGGATCTGAGGATAATCAAGCAGGAAAGAGTATTTCAGACAAGGTACAACGGCGTCTAGCACAGAATCGTGAAGCTGCACGTAAAAGCCGTATGAGGAAAAAGGCTTATGTTCAGCAGCTTGAAAAAAGCAATTTGAAACTAGCACAACTTGAAATGGAACTTGAGAGAGCTCGACAGCAGGGACTGTACATTTTTGGTTCAAAT…
LbabZIP37	Lba08g00018	Protein	MASAQQLLSSGSDAKFDERKRKRMESNRESAKRSRMKKQQRLEELISETTQLQNQNGVIRDRIDSVERNYRAMDAENNVLRAQLAELTDRLDSLNSLTVFWADTTGFPVDIPEIPDILLEPWQLPCPIQPVTATSDMFNFEPSGLMMI
		CDS	ATGGCTTCGGCTCAGCAACTACTGAGTTCTGGTTCTGATGCAAAGTTTGACGAAAGGAAAAGGAAGAGAATGGAATCCAACCGTGAGTCAGCCAAGAGGTCACGGATGAAGAAGCAGCAGCGTTTGGAGGAGTTGATAAGCGAGACGACACAGCTGCAGAACCAGAACGGTGTAATCCGTGATAGGATTGATTCTGTTGAAAGGAATTACCGGGCCATGGATGCGGAGAATAACGTGTTGAGGGCTCAACTTGCAGAATTGACTGATCGGTTGGATTCACTGAACTCGCTGACCGTATTTTGGGCTGATACTACTGGATTTCCTGTTGATATTCCTGAAATTCCCGATATTCTGCTAGAGCCATGGCAACTGCCTTGCCCAATTCAACCTGTCACTGCT…
LbabZIP38	Lba08g01046	Protein	MGSYLNFKNFIDTPHTESNGGKSMGSGNFPLARQSSIYSLTFDELQTTCGLGKDLGSMNLEDLLKNIWTAEESSQGLASSTGVGDVSMAAGNLQRQGSLALPRTLSQKTVDEVWKDFHKETTVSSNIGQKRSNLGEMTLEEFLVKAGVVREDTQPTGASNDVGFTGVLGQLSTNNNALNIGFQQPTQSPGLWSNQFAENNVLNVVSEKSSQQQPKQRQPLIPKQTNVAFASPMQLENNHQLASPGARAPVVQGSVMQGGVTLTSVKRGSAGNQLSLDMIAKNNVDTSISPSPYAFSEGGRGRRSCSSLEKVVERRHKRMIKNRESAARSRARKQAYTLQLEAEVEKLKEINEELQKKQAEFIDMQKNQLLEKTNMSWGNKLKCLKRTLTGPW
		CDS	ATGGGATCTTACTTGAACTTCAAGAACTTTATTGACACGCCACATACAGAAAGCAATGGTGGGAAGTCAATGGGAAGTGGTAATTTTCCTTTAGCTAGACAATCTTCCATATACTCCTTGACATTTGATGAGCTCCAGACTACCTGCGGTCTCGGAAAAGATCTTGGGTCAATGAATTTGGAGGACCTCTTGAAGAATATTTGGACAGCTGAAGAGTCGTCTCAAGGCTTAGCATCTTCCACTGGTGTTGGAGATGTGAGTATGGCTGCGGGAAATTTGCAGAGACAAGGTTCATTAGCACTGCCTCGGACACTTAGTCAGAAAACGGTCGATGAAGTATGGAAAGATTTCCATAAAGAGACAACAGTTAGTTCAAATATTGGGCAGAAACGATCTAAC…
LbabZIP39	Lba08g01111	Protein	MASSSGTSSGSGSGSYTIQNSGSEEDLQQLMDQRKRKRMISNRESARRSRMRKQKHLDDLMSQLDHLRKENNQILTSMNVTTQHYLNVEAENSIMRAQVSELGHRLESLMEIISFLNENGSNGQIIESTMADGFIQNESWNYMYQPIVTADIMQY
		CDS	ATGGCATCATCAAGTGGGACATCATCAGGGTCAGGTTCAGGGTCATATACAATTCAAAACTCAGGATCAGAAGAAGATCTACAACAATTGATGGATCAGAGGAAGAGGAAGAGGATGATATCGAACCGCGAATCCGCTCGAAGATCAAGAATGAGGAAACAGAAACATTTGGATGATCTTATGTCCCAATTGGATCATCTTAGGAAAGAAAATAACCAAATCTTGACAAGCATGAATGTGACCACTCAACATTATCTCAATGTTGAGGCTGAGAATTCAATAATGAGAGCTCAAGTTTCTGAATTGGGCCACAGGCTTGAGTCCCTGATGGAAATAATCAGTTTCTTGAATGAGAATGGATCAAATGGTCAAATAATTGAGTCTACTATGGCTGATGGA…
LbabZIP40	Lba08g01125	Protein	MGGESEGANIDMMRRLQSSFGTSSSSLPKHQPISTNQLDIPQLSTSHFHGQMQQFSPNYGVENSTKRVGLSPSHHPQMPPISPYSHIPVSRPTSQQLGVQSFTTQGQGPSHSRSLSQPAFFSLDSLPPLSPSPYKDSPSPFMSDPVAANSSKVGESLPPRKAHRRSNSDIPFGFSTIMQSSPPLIPSRSPGASGKPAQLVKREGFWDNTNAEGMGERKSEGEVVDDLFSAYMNLDNIESLNSSGMDDKQGNENSDSRASGTKTNGCDSSDNEATSSVNDSGSSMGIKRRAGGDIAPTVRHYRSVSMDSFMGKLNFGDESPKLPPSSGPQLSPTNSLDANSDGFSLEFGNGEFNGVELKKIMANEKLAEIALADPKRAKRILANRQSAARSKERKMRYIA…
		CDS	ATGGGGGGTGAAAGTGAGGGAGCTAACATTGATATGATGCGTAGACTGCAATCATCATTTGGGACATCATCTTCTTCCCTACCAAAACACCAACCTATATCGACAAACCAACTTGACATACCACAATTGTCTACTTCCCATTTCCATGGTCAAATGCAGCAGTTTTCTCCGAATTATGGTGTTGAAAATAGTACCAAAAGGGTTGGTTTATCGCCTTCTCATCATCCGCAAATGCCCCCTATTTCACCATATTCTCATATCCCAGTAAGCAGGCCGACGAGTCAGCAACTAGGTGTGCAAAGTTTTACTACTCAAGGGCAAGGGCCCTCACATTCACGATCTTTATCGCAACCAGCGTTTTTCTCACTTGATTCCTTGCCACCCTTAAGCCCTTCACCA…
LbabZIP41	Lba08g01160	Protein	MGRVGVESGWGGVEVDGWGWSGEWVGVGVEVDGWGWSGEWEVGLRFLWISIMHNGELEFSNQEIVSSSNFGETPECSSTKRLFNEIFSEMHACIHTHPCNTPGPDNSHTHTCYHVQTMVVPPPSEDKILSDDTADSAAANKGKKRPLSNKEAVRRYREKNKAQVASLEDEVVRLRAINQQVLKRLQGQAFLEAEISRLKCLLVDIRGRIEGEIGSFPYQKPMEGADAYQNLVYPNLHGAYFTNPCNLHCDNEVYCVQPSSEELKWTRPQ
		CDS	ATGGGTAGGGTTGGAGTGGAGAGTGGGTGGGGTGGGGTTGAGGTGGATGGGTGGGGTTGGAGTGGAGAGTGGGTGGGGGTTGGGGTTGAGGTTGATGGGTGGGGTTGGAGTGGAGAGTGGGAGGTGGGGTTGAGGTTCTTGTGGATTTCAATAATGCACAACGGGGAGCTCGAATTCTCTAACCAAGAAATTGTTTCAAGTTCTAATTTTGGTGAAACTCCAGAATGTAGTTCTACGAAAAGGCTTTTCAATGAAATTTTCTCGGAAATGCATGCTTGCATTCATACCCACCCTTGCAATACACCTGGCCCTGATAACTCACATACACATACTTGTTACCATGTTCAGACCATGGTTGTTCCTCCTCCAAGTGAGGATAAGATCCTCAGTGATGATACT…
LbabZIP42	Lba08g01163	Protein	MDGGELELSNQEMLSSSSFGEIPECSSMKELFNEIFTDMHACIHTHTCNPPGPDNPHTHTCYHVHTKVVPPPAPCEDDKFLSDDTTAENNRGKKRPLSSNKEAVRKYRLKNKARVASLEDEVVRLRAINQQLLKRLQGQAFLQAEISRLKCLLVDIRGRIDGEIGSFPYQKPMESGNLYQSLVNPNLRGAYVMNPCNLQCDDQVYNCLQPGSEELKDQGLNSCGFGLKEIPGCVLGYGTPTASASRGTKRTELDCVFCQSLYESRYHQYVGCTYTPQGLSFFWISIMDGGDLEFSNQEMLSSSSFGEIPECSSVKKLFNEILPDMHACIHTHTCNPPGPDNSHTHTCYHVHTKVVPPPAPCENDKILSDDTTAESNRGKRKRPLSNKEAVCRYREKNKA…
		CDS	ATGGATGGCGGGGAGCTCGAACTCTCTAACCAAGAAATGTTGTCAAGTTCTAGTTTTGGTGAAATTCCAGAATGTAGTTCGATGAAGGAGCTTTTCAATGAAATTTTCACGGACATGCATGCTTGTATTCATACGCACACTTGCAATCCACCTGGTCCTGATAACCCACATACACACACTTGTTACCATGTTCACACCAAGGTTGTTCCTCCCCCAGCTCCATGTGAGGATGATAAGTTCCTCAGTGATGATACTACTGCAGAGAACAACAGAGGAAAGAAACGCCCTTTGAGTAGTAATAAGGAAGCAGTTCGCAAGTACCGTTTGAAAAATAAGGCTCGGGTTGCATCATTAGAGGATGAGGTAGTCAGGTTGAGGGCTATAAATCAGCAACTGTTG…
LbabZIP43	Lba08g01840	Protein	MGSQGGGGGGGGGGGGNGDGATQAQEPNTNALARQGSLYSLTLDEVQNQLGDLGKPLSSMNLDELLKTVWTVEASQGMGGGTDYEAHGQVASGSSLLPGDLSKKTVDQVWQDIQQGRKKDNNNNNNIDNRKAHGERQITLGEMTLEDFLVKAGVVAESTPGKKSSGSGSVLGVDTMAMPQQNVQQQAQWSQYQIQPMHQLPPVFMPGHPVPQPLTIVPNPTIDATYPESQMAMSPTALMGTLSDTQTPGRKRVAPGDVVEKTVERRQKRMIKNRESAARSRARKQAYTHELENKVSRLEEENERLKRQKAIEKVLPSVPPPEPKYQLRRTSSAPF
		CDS	ATGGGATCTCAAGGGGGTGGTGGGGGTGGGGGTGGGGGTGGGGGTGGTAATGGTGATGGTGCAACTCAAGCACAAGAACCAAATACAAATGCTTTGGCTAGGCAAGGATCATTATATAGTTTAACTCTTGATGAGGTTCAAAATCAATTAGGGGATTTAGGGAAACCATTAAGTAGTATGAATCTTGATGAGCTTCTTAAGACTGTATGGACTGTTGAGGCTAGTCAAGGAATGGGAGGGGGAACGGATTACGAGGCGCACGGTCAGGTTGCTTCGGGTAGTTCTCTTCTGCCAGGTGATCTGAGCAAGAAGACTGTTGATCAGGTGTGGCAGGATATTCAACAGGGGCGTAAAAAGGATAATAATAATAATAATAATATCGATAATAGGAAAGCTCAC…
LbabZIP44	Lba08g01941	Protein	MGFEGSFLEQKNNLFVGVGVHFMAYSNKSNDPLQSNNSQISFSHHHQLFHSSQQQLDHQMENNQMSFGLLQQSTSSSSANPENFISKENSGAYDLGELDDQALFLYLDGQEPSSIKDQKLNSGMRPPTLNIFPSQPMHIEPSSTKGNNGLVSSGSKKSSQPSMAKTDVPTAASGPEPPKTANKTLRRLAQNREAARKSRLRKKAYVQQLESSRIRLAQLEQEIQRARSQGFHVGGNALLGGDQGFQLNMANISSDAAVFDLEYARWLEEHHRLMCELRNAVHDQEHLPEDQLGIYVENCVTHYDEMMNLKGMLAKTDVFHLVSGLYKSPAERCFLWIGDFRPSELLRIILNQIEPLTENQVLGICGLQQSTQEAEDALSQGLEALNQSLSDTIASDALL…
		CDS	ATGGGCTTTGAAGGATCTTTTCTGGAGCAAAAAAATAATCTTTTTGTTGGTGTTGGAGTTCATTTCATGGCTTACTCTAACAAAAGCAACGACCCCTTACAAAGTAACAACAGTCAAATTTCTTTCAGCCACCACCATCAGCTTTTTCATAGTTCTCAGCAGCAACTTGATCATCAAATGGAAAATAATCAGATGTCTTTTGGACTATTACAGCAGTCAACTTCTTCATCATCTGCTAATCCTGAAAACTTCATAAGCAAAGAGAATAGTGGAGCTTATGATTTAGGTGAACTAGATGATCAAGCACTATTTCTTTATCTTGATGGACAAGAGCCTTCTTCAATAAAAGATCAAAAACTGAATTCTGGGATGAGGCCACCAACTCTCAACATTTTTCCA…
LbabZIP45	Lba08g02082	Protein	MDLESHDHHISFGSDDHQFHQHPQQHLFHNTQQLMQNNTSNLISFGMLHQPSSSIPENFINKESTSGGAYDLENNSEMRPPTLNIFPSQPMHVEPSSTKGNTGIVSSGSEKSSQPSMELSNPKNDVLSSSSGPEPKVAKREWNRKGPNSGSEQNTPKTPDHKTLRRLAQNREAARKSRIRKKAYIQQLESSRIRLAQLEQDLQRARSQGFHYGGNAVLGGDQGLPGNIGSISSVFDMEYSRWLEEHHRLMCELRNAVQEHFPENDLRMYVENCVTHYDEIMNLKSMLAKSDVFHLVSGMWKTPAERCFIWMGDFRPSELLKIILSQIEPLTEQQFVGICGLQQSTQEAEEALSQGLEALNQSVSDTIADNLRHQTIHRLHQILTSRQAARCFLAIAEYF…
		CDS	ATGGATCTTGAAAGTCATGATCATCATATTTCTTTTGGAAGTGATGATCATCAGTTCCATCAACATCCTCAGCAACACTTATTCCATAATACTCAGCAGCTGATGCAAAATAATACTAGTAATCTGATTTCTTTTGGAATGTTACATCAGCCATCTTCTTCCATTCCAGAAAACTTCATAAACAAAGAGAGTACAAGTGGTGGAGCTTATGATTTAGAAAATAATTCAGAGATGAGACCACCGACTCTCAACATTTTTCCATCACAGCCTATGCATGTTGAGCCATCATCCACAAAGGGAAATACTGGAATTGTTTCAAGTGGTTCAGAGAAATCATCTCAGCCGTCCATGGAATTATCCAACCCCAAAAATGATGTTCTTTCTTCTTCTTCTGGACCC…
LbabZIP46	Lba08g02163	Protein	MGDDSIPAHPLNVTGDEFDGLPVPPLDPTYFTQHMNAPDQDFPMEFQQHDFMLDDLDFDLSFDDFFLNPPNTDDDDAFLNPNYLADCVGSDQGSDPDQKDPNWLGQPASQSIGDFDDSKGILPPGSNSGQINPNCQLIGDFDNSSRDLKSSSAELSNFAGNQADGGVMVMDTSSPELRQSSNSSGVSIGVSPLLDQVSGDVSGYLNVPSPESNGSNHEGSLESRSDNKGLSDAKVLNYHSPESQGSGNCGSNLSEGLNYLSDSNKSVHSSPNLGNNSIKSGVVEQKFKLDGVNANICNSTSSSLLKRKKVSEDSNTVSKLQKSPNFSLSDNVNNDEDEKKIARLIRNRESAQLSRQRKKHYVEELEDKVRMMHSTIQDLNAKISYMMAENATLRGQMGG…
		CDS	ATGGGTGATGATTCGATACCTGCCCATCCACTGAATGTTACCGGAGACGAGTTTGACGGTCTTCCTGTACCACCACTCGACCCTACCTATTTTACCCAACACATGAACGCACCAGATCAAGATTTTCCAATGGAATTCCAACAACATGATTTCATGCTTGATGACCTTGATTTTGATTTGTCTTTCGATGATTTCTTCCTTAATCCTCCTAATACTGATGATGATGATGCCTTTCTTAACCCTAATTACCTGGCCGATTGTGTCGGGTCGGATCAGGGTTCTGACCCCGATCAGAAGGACCCGAATTGGTTAGGTCAACCTGCGAGTCAATCGATTGGGGATTTTGATGATTCGAAGGGGATTTTACCTCCGGGTTCAAATTCGGGTCAGATAAACCCT…
LbabZIP47	Lba08g02195	Protein	MVTRGMGSQGGGGGVKEAKPNALARQGSLYKLTLDEVRNQLGNCGKPLNSMNLDEFVKTVWTIEASQELGGNDYVAVEHGASLQRQSSITMSRDLSKKTVDEVWQDIQQGVKIDSVDKRSQERQLTLGEITLEDFLVKAGVIAESTQGKRISGLVSGVDSMSLTQQAQWPHYQTPPMHQAPEQQQNILPAFMPGHPVQQPLPLVANPIIDAPYHETQVAMSPSHLMGTLSDTQTSGRKRVAPDDVIEKGVERRQKRMIKNRESAARSRARKQAYTQELENKVSRLEEENERLKRQKEIENILPSVPPPEPKYQLRRTSSGPI
		CDS	ATGGTAACTCGTGGGATGGGATCTCAGGGGGGTGGTGGGGGTGTAAAAGAAGCAAAGCCAAATGCTTTGGCTAGGCAAGGATCACTGTACAAGCTCACTCTTGATGAAGTTCGAAATCAATTGGGGAATTGTGGGAAACCACTCAATAGCATGAATCTTGATGAGTTTGTTAAAACTGTATGGACTATTGAGGCTAGCCAAGAACTAGGGGGAAATGATTACGTGGCAGTGGAGCACGGGGCTTCTCTGCAGCGACAATCAAGCATTACTATGTCCAGGGATCTCAGCAAGAAGACTGTCGATGAGGTGTGGCAAGATATTCAGCAGGGGGTAAAAATAGATAGCGTTGATAAGAGAAGCCAGGAGAGGCAACTTACTTTAGGTGAGATAACTCTGGAG…
LbabZIP48	Lba09g01369	Protein	MQDPSNPNSVKSPFSTAFLPSHHRRAHSEVNFRLPDDLDLVSDVPGGTSFEEMGSEDDLFSTYMDMEKLGSGSNHNPSGDLDKHSSDGEKSMMMMRTRHRHSNSVDSSSISESIEAKKAMAPDKILANRQSAARSKERKARYISELERKVQTLQTEKTTLSAQLTLFQRDTTGLTNENTELKIRLQAMEQQAQLRDALNEALKQEVERLKIATGQISASSDAYNSGMQQIPYNRPACFPHQPQPGPSESQNIQMPQFHSLQGSMSNPRHPLLSGHAQALADAMQQDPLGRFQGLDINSRGSHLVKTEAPSISASESSSTF
		CDS	ATGCAAGATCCGTCAAATCCGAATTCCGTTAAGTCCCCATTTTCAACTGCCTTCCTTCCATCCCACCACAGGCGAGCTCACTCAGAAGTTAACTTCCGTTTACCGGATGATCTTGATCTTGTATCCGACGTGCCAGGTGGAACTAGTTTCGAAGAAATGGGATCAGAAGATGACTTGTTTTCTACTTATATGGATATGGAGAAGCTTGGTAGTGGATCTAATCATAACCCAAGCGGTGATCTGGACAAGCACAGTAGTGATGGAGAGAAGAGTATGATGATGATGAGGACACGTCATAGGCATAGTAATTCTGTGGATAGTAGCTCAATCAGTGAGAGTATTGAAGCTAAGAAAGCTATGGCTCCTGATAAGATTTTGGCGAATCGACAGTCTGCTGCT…
LbabZIP49	Lba09g01484	Protein	MDSVFSVDDISDQLWSSPPPTMNRSSSEWAFQRFLQEATTDTTTTTTCSSSSQQQQIKDQTVNIIGDDQSKPSMLSITTSLVGSEQPPPGFPVGSDEYQAFLKRRLDLACAAFALTRASGVKSQDSASLPPEKRSLAANASLSGSQVPLKGSGQELAKVQDKDAGEPVGIPPLPAVQKKPGIQVRSTTSGSSGEQSDDDEAEGEAETTLSTDPTDVKRVRRMLSNRESARRSRRRKQAHLTELETQVSQVRGENSSLLKRLTDISQKYNEAAVDNRVLKADVETLRAKVKMAEETVKRVTGLNPLFQAMSEISTIMMPSFTGSTFDSSADAAVPEQDDLTRHYYPAPENSHMPNHDSRMQNGMLDIPPIGNVHQNSATEAIDANKVGRTSSMQRVASLE…
		CDS	ATGGATAGTGTGTTTTCAGTAGACGACATTAGCGACCAGTTATGGTCATCGCCGCCACCAACGATGAATAGGAGCTCATCAGAGTGGGCTTTTCAGCGTTTCCTTCAAGAGGCCACCACAGATACTACTACTACTACTACTTGCTCTTCTTCTTCACAGCAGCAGCAGATCAAGGATCAGACGGTTAATATAATTGGTGATGATCAATCGAAGCCGTCTATGTTGTCTATTACGACATCGCTTGTTGGGTCTGAACAACCTCCACCTGGTTTTCCGGTTGGTTCTGATGAGTATCAGGCTTTCCTTAAAAGACGCCTCGATTTGGCTTGTGCTGCCTTCGCTTTGACTCGTGCAAGCGGTGTAAAATCTCAAGATTCGGCTTCTTTGCCACCCGAAAAA…
LbabZIP50	Lba09g02059	Protein	MEKQMANFASRDMKKSSSLLDFEDYLNHSKTYGEDAKIGDGFGGSDHHHHHQNFNNNNINDNNNVHAQLSGDICSVAPPFTMRNQEIINDFSNCGLTDKTLWSPNLTPKQSSISVTVDSQSSICAGSPTPTIMPKVRDNQTMGATTGSYQSDDDDVEGEVGPYEQSTNPLESARRSRRRKQAHLADLENQVDQFRGENESLFKQLQDATQQYKAALTNNRVLKSDVEALRAKVKLAEDMLARGSLTSSLSNLLQNYLNTPQSLATNNNNNNNYTMCRLDNICPTINVSVEDSWSAISSQNPMIGVENVNAFNRNFENGAMSDAVSCISDVWPWESHVPSISK
		CDS	ATGGAGAAGCAAATGGCTAACTTTGCTAGTAGAGACATGAAGAAAAGTTCTTCTTTATTGGATTTTGAGGACTACTTGAATCATAGCAAAACTTATGGAGAAGATGCAAAAATTGGTGATGGTTTTGGAGGAAGTGATCATCATCATCATCATCAAAATTTCAACAATAATAACATTAATGACAATAATAATGTTCATGCTCAACTTTCTGGTGATATTTGTTCAGTTGCTCCTCCATTTACTATGAGAAATCAGGAGATAATAAATGATTTCTCAAATTGTGGACTGACAGACAAGACCCTTTGGTCTCCAAATCTTACTCCCAAGCAGTCCAGCATTTCTGTAACTGTGGATTCACAATCTTCAATATGTGCTGGGAGTCCAACACCAACTATTATG…
LbabZIP51	Lba09g02215	Protein	MGSSEMDKSSKESKEAKDSKTPNSQAYSPMPPHGYMTSSPQPHPYMWGVQQFMPPPYGTPPHPYVAMYPHGVYAHPSMPPVSNPGNVEVDGKSSEGKEKLPIKRSKGSLGSLNMITGKNNGPGKTSGASANGAYSKSAESGSEGSSEGSDAHSQNESPMNSGGRQDSADASQNGNAAHGSQNGAPHSMINQTMAIVSAGGPGCIPGGPATNLNIGMDYWGAATSPSVPAMHGKVPVSVAGGLVTAGSRDSVQSQMWIQDEREIKRQKRKQSNRESARRSRLRKQAECDELAQRADVLKEENASLRAEVNRIRSEYEQLHAQNASLKERLGEVSGEDDPRTTHPSQTEPHQGGQ
		CDS	ATGGGTAGCAGTGAGATGGATAAATCCTCAAAGGAGTCAAAGGAAGCAAAAGACTCAAAAACTCCCAATTCGCAGGCATATTCTCCAATGCCTCCACATGGCTATATGACATCAAGTCCTCAACCACACCCTTATATGTGGGGAGTTCAGCAATTTATGCCGCCACCCTATGGTACTCCACCACATCCATACGTTGCAATGTATCCCCATGGTGTATATGCTCATCCATCTATGCCTCCGGTTAGCAACCCTGGTAATGTCGAAGTGGATGGCAAGTCATCTGAGGGAAAGGAAAAATTGCCGATTAAGAGATCTAAGGGAAGCTTGGGTAGTTTGAATATGATTACCGGGAAGAACAACGGACCTGGTAAGACATCTGGAGCATCTGCAAATGGAGCC…
LbabZIP52	Lba10g00990	Protein	MNSSTYTQFVASKRMGICDPIHQIGMWGDFKDSSFPDTGATLIFDVDNCLENETEEPSHGTVGTSNRYEPETNKRIEKVHRRLAQNREAARKSRLRKKAYVQQLESSKLKLLQLEQELDRARQQGLYVGGGLDASQIGCSGTANSGITTFEMEYGHWVEEQDRQTDELRSALLSQIGEIELPILVEGCLNHYFDLFRLKATAANTDVLYLMSGTWKTSAERLFFWIGGFRPSELLKVLTPHMEPLTEQQGRDVHNLTQSCQQAEDALSQGMVKLHQILVEAVAAGTLGDGIILPQMAATIEKLEALVRFVNQADHLRQETLLQMSCILTPQQSAQGLLALGEYFKRLRALSSLWSGRPSEPT
		CDS	ATGAATTCTTCAACATATACTCAATTTGTTGCCTCTAAAAGGATGGGTATATGTGACCCAATCCATCAAATTGGCATGTGGGGAGATTTCAAAGATAGCAGCTTCCCAGATACGGGTGCGACCTTGATTTTTGACGTCGATAATTGCCTAGAAAATGAGACAGAGGAACCTTCGCATGGAACAGTTGGAACGTCTAACAGATATGAACCAGAAACAAATAAACGTATCGAAAAGGTGCATAGACGGCTTGCACAAAACCGTGAGGCTGCTCGTAAAAGTCGTTTACGGAAGAAGGCTTACGTTCAGCAGTTGGAAAGTAGTAAACTGAAGCTGCTTCAGTTGGAACAAGAACTAGATCGTGCTAGACAACAGGGTCTATATGTAGGTGGTGGTTTAGAT…
LbabZIP53	Lba10g01631	Protein	MISSEHYLAPENLSSLPIDYTFMHKNLPYQFNTFLTNNNISNYQASFPIQDFMSTQPSCISSNSTSDESEEQQHRIIDERKQRRMISNRESARRSRMRKQRYLDELWSQVLRLRTENQNLINKLNTVSESHEKVVQENRQLKDEATDLRRMLTEIQLDSPFDAFSDLDEVHHLKAESSNQSNR
		CDS	ATGATTTCATCAGAGCATTACTTAGCTCCAGAAAATCTCTCATCACTTCCCATTGATTACACCTTCATGCACAAAAACTTACCATACCAATTCAACACATTCTTAACCAATAACAATATATCAAATTATCAGGCCTCTTTTCCTATTCAAGACTTCATGAGTACACAGCCATCATGCATCAGCAGTAACTCAACCTCCGATGAATCGGAGGAACAACAACATAGAATCATCGATGAACGAAAGCAGAGGAGAATGATATCAAACAGGGAATCAGCTAGAAGATCAAGGATGAGGAAGCAGAGGTACCTTGATGAACTATGGTCTCAAGTGCTTCGCCTACGAACAGAGAATCAAAATCTGATCAATAAGTTAAACACCGTCTCGGAATCTCATGAGAAA…
LbabZIP54	Lba10g02036	Protein	MNSSTYTQFVASRRMGICDPMHQLGMWDDFNSSCPNTAATMIFEVEKCLEDQIPMMDKRLDNETEDTSHGTVGTSSRYEAETSKPIEKVLRRLAQNREAARKSRLRKKAYVQQLENSKLKLIQLEQELDRARKQGLYVGGGLDASQLSYSGAASSGTAAFDTEYGHWVEEQNRQTNDLRNALHSQIGEAELRIIVDGCLNHYFDLFRVKATAAKADVLYIMSGMWKTSAERLFMWIGGFRPSELLKVLTPHLELLTEQQLRDVCNLTQSCQQAEDALSQGMVKLHQILAEAIAAGRLGEGNYSLPQMGPAIEKLEALVRFVNQADHLRQETLQQMSRILNTHQAAQGLLALGEYFERLRVLSSHWAARFREPA
		CDS	ATGAATTCTTCAACATACACTCAGTTCGTTGCCTCAAGAAGGATGGGTATATGCGATCCGATGCATCAATTGGGCATGTGGGATGATTTCAATAGTAGTTGCCCTAATACAGCGGCAACCATGATTTTTGAAGTTGAGAAATGCCTGGAGGACCAGATACCGATGATGGATAAAAGACTAGACAATGAGACAGAAGATACTTCGCATGGAACAGTAGGGACTTCTAGTAGATATGAAGCCGAAACAAGTAAACCGATCGAGAAGGTACTTAGACGTCTTGCACAAAACCGTGAGGCTGCTCGTAAAAGCCGTTTGCGGAAGAAGGCCTATGTTCAGCAGTTAGAAAATAGTAAATTGAAGCTGATTCAATTGGAACAAGAACTAGACCGGGCCAGAAAA…
LbabZIP55	Lba11g00439	Protein	MAQLPPKVPTMAHNWPFHNMPPLPNSTTIAVNHHSNSSWVDDFLDFSSSRRNSHRRSVSDPIAFVEGPFRSNNNNNNNGFDKLDDEQLTTMFSDDNAAFAVTALCSNPSSTNPSTPSDQISDEDQKQSGPLDANQVVQPKNEPGEVDSNCDNQLAAANKTTANDSSDNNSIVDPKRIKRILANRQSAQRSRVRKLHYISELERSVTSLQTEVSALSPRVAFLDHQRLLLNVDNSALRQRIAALAQDKIFKDAHQEALKKEIERLRQIYHEQNMNKMNNNGTADAPPSAAAPMSCTEEA
		CDS	ATGGCTCAACTACCACCTAAAGTTCCAACAATGGCACACAATTGGCCATTTCACAACATGCCCCCATTGCCTAACTCAACCACCATCGCTGTCAATCACCACAGTAATTCCTCCTGGGTCGACGATTTCCTGGATTTCTCGTCATCCAGGAGGAATTCACACCGAAGATCAGTTAGTGACCCGATTGCATTCGTGGAGGGTCCATTCAGGTCGAATAATAATAATAATAATAACGGGTTTGATAAATTGGATGATGAACAACTTACTACTATGTTTTCAGATGATAATGCTGCATTTGCTGTTACAGCACTGTGTTCTAATCCTTCAAGTACGAATCCTTCTACACCGTCTGATCAAATCAGTGATGAAGATCAGAAGCAGTCGGGCCCACTAGATGCT…
LbabZIP56	Lba11g00753	Protein	MAHLPPRAPNMTQNWPDFSHHQKNIEKTTTTISHHHNPSWVDEFLDFSSAKRGSHRRSISDSIAFLEAPMVDECRIRLSSSGTRTTSAEFERFDDEQLMSMFNDDIANNSVEHNSTNPSSPSDHNSINEGKKMNVSTHEQKQIQEQQQLKTEPEEVESSCKSDDEQNAADLNPTADNSSEKIVDPKRIKRILANRQSAQRSRVRKLQYISELERSVTTLQAEVSVLSPRVAFLDHQRLVLNVDNTHQEALKREIERLREVYYQQNLKKMENDQPTKTQPAAADANDSEKKEQLVN
		CDS	ATGGCACATTTACCTCCTAGAGCACCAAACATGACCCAAAATTGGCCTGATTTTTCACATCATCAAAAGAATATAGAAAAAACAACCACCACCATCAGTCACCACCACAACCCGTCATGGGTAGACGAATTCCTCGACTTCTCATCTGCGAAACGAGGGTCTCATCGGAGATCCATAAGCGATTCCATCGCGTTTCTTGAAGCTCCAATGGTTGACGAATGCCGAATAAGGTTGTCAAGTTCAGGAACAAGGACAACAAGTGCTGAATTCGAGAGATTTGATGATGAACAACTTATGTCAATGTTTAATGACGACATTGCGAATAATTCTGTTGAACACAACTCCACCAATCCTTCGTCGCCTTCGGACCATAACAGCATTAATGAAGGTAAGAAAATG…
LbabZIP57	Lba11g01636	Protein	MGSNLHLQKYGNEPPGEGGHPLARQSSVYSLTFDEFLRGSGKDFGSMNMDELLKNICSAEEIGGQELGVSSGNLQRQGSLTLPRTLSHKTVDQVWKDISKEYDGGNDVGISSNMPSRQQTLGEITLEDFLVRAGVVREEAQLAAKASNFSDNNLGMGFGYQQSNKNTTLMASRNIDNNSESGIPSATLPVNVNGIRSVQQQQGTMQQQQPLFPKQPGVAYGAPMTIPSSGQLGSPGMRGGIVGISDPAFSSNLVQGSALTGGGMSMVGFGAGGVTGATASPAVSSDGLGRSNGDTSSISPVPYVFNGGLRGRKGSTVEKVVERRQRRMIKNRESAARSRARKQAYTMELEAEIAKLKEENEELQKKQAEMMEMQKNPVQEMMNLQRGAKRRCLRRTQTG…
		CDS	ATGGGGAGTAATTTGCATTTACAGAAGTATGGAAATGAGCCACCAGGGGAGGGTGGACATCCGTTGGCACGACAATCGTCTGTTTATTCATTGACATTTGATGAGTTTCTAAGAGGGAGTGGAAAGGATTTTGGGTCAATGAACATGGATGAGTTGTTAAAGAACATATGTAGTGCAGAAGAGATTGGCGGACAAGAATTGGGTGTTTCAAGTGGGAATTTGCAGAGGCAAGGGTCATTAACTTTACCTAGGACACTGAGTCACAAGACTGTTGATCAAGTGTGGAAGGATATATCAAAAGAGTATGATGGTGGAAATGATGTTGGGATATCGTCGAATATGCCTAGTAGGCAACAGACTTTAGGGGAGATTACACTTGAGGATTTCTTGGTTAGAGCT…
LbabZIP58	Lba11g01720	Protein	MASSTGNSSKSEDLVNERKRKRMESNRESARRSRMRKQKHLDDLMGQVEQLKEENSKILTSINVTTQNYATVEANNSVLRAQMMELNQRLHSVNDIVNNINANNGTFEDVHMNCPETFMNNPWNLMCLNQPIMASADMLYQY
		CDS	ATGGCTTCTTCAACTGGAAATTCTTCAAAGTCAGAAGATTTGGTGAATGAAAGGAAAAGGAAGAGAATGGAATCGAACAGGGAATCAGCAAGAAGATCAAGGATGAGAAAACAGAAGCATTTGGATGATCTGATGGGACAAGTGGAACAATTGAAGGAAGAGAATAGCAAGATCCTGACTAGTATCAATGTGACAACACAAAATTATGCTACTGTGGAAGCAAACAACTCTGTTTTAAGAGCTCAAATGATGGAACTTAATCAAAGGTTGCATTCTGTCAATGACATCGTCAATAACATTAATGCGAATAATGGAACATTTGAGGATGTTCACATGAACTGTCCTGAAACTTTCATGAATAACCCATGGAACTTGATGTGCCTTAATCAGCCAATCATG…
LbabZIP59	Lba11g01927	Protein	MQSTDVTELHSYNLLPSNPPQYPSQYNYTPTLHQSINRNIPSPFYHLQIGPPIQEFNPQTTYFNCNYSTCDETDDQLLMNLINERKQRRMISNRESARRSRMRKQKHLDELWAQVNCLRNENHLLLNKLNHVSDSRDQAIQENAQLKEETSGLRQMVTNMQLINGPNYPFLSVLDDEPCSGSSQNE
		CDS	ATGCAATCCACTGATGTCACAGAACTCCATTCCTATAACCTACTACCTTCAAATCCACCTCAATACCCTTCTCAATATAATTACACACCCACACTTCATCAGTCCATTAACAGAAATATCCCTAGTCCTTTTTATCACCTTCAAATTGGTCCTCCAATTCAAGAATTCAATCCACAAACAACTTATTTCAACTGCAACTATTCAACGTGTGATGAAACTGATGATCAACTACTGATGAATCTAATAAATGAAAGGAAACAGAGAAGAATGATATCTAATAGAGAGTCTGCAAGGCGATCGCGCATGCGCAAGCAGAAGCATTTGGACGAGCTATGGGCACAGGTTAATTGTCTCCGGAATGAGAATCACCTGCTACTGAACAAACTTAACCACGTCTCG…
LbabZIP60	Lba11g02086	Protein	MLRTFPATILSSDGLFPNTLPSFSDDFTSWDYFEPAFTSSEQGVESVFLPMQSPAPEPVTPHDSGSGSDKSKADSPNSSFGSDEPNLNNNDSLNSGSDDLTINERKRKRMISNRDSARRSRMRKQKHLENMRNQANQLKVENRDLSNRVHLVTGHCQLVQRNNEMLRTESILLQQRLENIREILLARQLQQQLYNSSAWPCNINYMEQRPQMIFNQPIINHH
		CDS	ATGTTGCGCACTTTTCCGGCCACTATTCTGTCTTCCGACGGACTGTTTCCAAACACCCTTCCTTCTTTTTCCGATGATTTCACTTCATGGGATTATTTTGAACCGGCTTTTACCTCCTCTGAACAAGGGGTAGAATCGGTATTTTTACCCATGCAATCCCCAGCCCCTGAACCGGTAACTCCACATGACTCCGGTTCAGGCTCTGACAAATCTAAAGCCGATTCTCCTAATTCTAGCTTCGGTTCTGACGAACCGAACCTGAATAACAATGATAGCCTGAATTCCGGCTCTGATGACTTGACTATAAACGAGAGAAAGCGAAAGCGTATGATTTCAAACCGCGACTCAGCCAGGCGGTCCCGCATGCGGAAGCAAAAACACCTAGAGAACATGAGGAAC…
LbabZIP61	Lba12g00389	Protein	MGAGEESTPTKPSKATSTQETQATPSYPDWSSMQAYYGAGATPPFFPSTVASPTPHPYMWGGQHPLMPPYGAPVPYPALYPPAGVYAHPNMPMTPNTLQTNPESDSKAPDGKDQSTSRKLKGCSVGKAGESGKAASGSGNDGATRSAESGSEGSSDANDENDNHDERELKRQKRKQSNRESARRSRLRKQAECEELQHKVETLSNENHGLKEELRKLSEECDKLTSDNNSIKEELTRLCGPEAVSKLESNANAMHLQSNAEEANN
		CDS	ATGGGGGCAGGGGAAGAGAGCACCCCTACAAAGCCTTCAAAAGCTACTTCAACTCAGGAGACACAAGCTACACCTTCATATCCTGATTGGTCTTCTATGCAGGCTTATTATGGTGCTGGAGCTACACCTCCCTTCTTTCCCTCAACTGTTGCTTCTCCTACTCCCCACCCATACATGTGGGGTGGCCAGCATCCGCTTATGCCTCCTTATGGAGCTCCAGTCCCATATCCTGCTTTATATCCTCCTGCTGGAGTTTATGCTCATCCTAATATGCCCATGACTCCAAACACTCTGCAGACAAATCCAGAATCAGATAGTAAGGCACCTGATGGTAAGGACCAGAGTACAAGCAGAAAATTGAAGGGATGTTCTGTTGGCAAGGCAGGAGAAAGTGGGAAA…
LbabZIP62	Lba12g01913	Protein	MWSSSSDNRGLSNSYKSSSSLISTSSSSHSPFSPRLRTMEEVWKDINLSSLHDHSTNYSRDHDHHNHRQAANFGGMILQDFLARPFAHSPSPAATASPIPANPTTTTMLNLNSVPDLHFFDNNNLDPLRQNTILHQPTSMISQVPFEALASVNASGRKRAVTETENNSTGGSRNKRMIKNRESAARSRARKQESISTFLIVVLKIIHKLKIIAPLQAYMNELEVELAHLVEENARLKKQQQQLHLAAAAQVPKKNSLYRSSTAPF
		CDS	ATGTGGTCATCAAGTAGTGACAACAGGGGACTCTCAAATTCTTATAAATCATCATCATCATTAATATCTACATCTTCTTCATCTCATTCCCCATTTTCTCCAAGACTTAGAACCATGGAAGAAGTGTGGAAAGACATTAATCTTTCTTCTCTTCATGACCACAGTACTAATTACTCTAGAGACCATGATCATCATAATCATCGTCAAGCTGCTAATTTTGGTGGGATGATTTTACAAGATTTCTTGGCTAGACCCTTTGCTCATTCACCCTCACCAGCAGCAACAGCCTCCCCTATTCCAGCAAATCCAACTACTACTACTATGCTGAATTTGAACTCTGTTCCAGACCTTCATTTCTTTGATAATAACAACTTAGACCCTTTAAGGCAAAACACAATC…
LbabZIP63	Lba12g02029	Protein	MSPVISEVLLSGFTINSTLRRGTHLVQSFSVAFLYWFYITSIMASPSGTSSGSEDLQQLMDQRKRKRMISNRESARRSRMKKQTHLNELMVQVNQLKDQNKQIATNINMVTQIYLNVEADNSVLRAQMAELSHRLQSLNEIINCINSANSAIDETEVIGEDDFLNPWNLLHVNQPIMASADAFMY
		CDS	ATGTCTCCAGTAATCAGTGAAGTCCTTCTTTCTGGTTTTACAATTAATTCAACACTTCGTCGTGGAACCCACTTAGTCCAATCCTTCTCTGTTGCCTTCCTCTACTGGTTCTACATTACAAGTATTATGGCTTCTCCTAGTGGAACTTCTTCAGGGTCAGAGGATCTACAACAACTAATGGATCAAAGGAAACGCAAAAGAATGATATCGAACAGGGAATCAGCAAGAAGATCAAGAATGAAGAAGCAGACGCATTTGAATGAATTAATGGTTCAAGTGAATCAACTCAAGGATCAAAATAAACAAATTGCGACTAACATAAATATGGTGACTCAGATTTATTTGAATGTGGAAGCAGATAACTCTGTTCTCAGAGCCCAAATGGCAGAATTAAGCCAC…
LbabZIP64	Lba12g02100	Protein	MGAGEESTPAKSSKPASTQETPTAPTYSDWSSSMQAYYSAGATPPFFASPVASPAPHPYLWGGQHPLMPPYGTPVPYPALYPPAGVYAHPNMATQTPNTAQANPESDGKGPEVKDRNSSKKLKASSGGKAGDSGKVTSGSGNDGATQSDESRSEGTSDTNDENDNHEFAANKKGSFDQMLADGANAQNNPATANYPTSIHGNPVTVPVTNLNVGMDVWNASSGAIKVQPNATGQVIGHEGRMNDQWIQDERELKRQKRKQSNRESARRSRLRKQAECEELQRRVEALSNENHSLKDELQRLSEECEKLTSENNSIKEELTRWCGPDAVSKLESNGNAARVQSNVEEAS
		CDS	ATGGGAGCTGGGGAAGAGAGCACTCCTGCAAAGTCTTCAAAGCCGGCTTCAACTCAGGAGACACCAACTGCACCTACATATTCTGATTGGTCAAGCTCCATGCAGGCTTATTATAGTGCTGGAGCTACTCCTCCCTTCTTTGCTTCACCTGTTGCGTCTCCTGCTCCCCACCCATACTTGTGGGGAGGTCAGCACCCTCTTATGCCTCCTTATGGGACTCCAGTCCCATATCCAGCTTTATATCCTCCTGCCGGAGTTTATGCTCATCCTAATATGGCCACGCAGACTCCAAATACTGCGCAGGCAAATCCTGAATCAGATGGTAAGGGGCCAGAAGTAAAGGATCGGAATTCTAGCAAAAAGTTAAAGGCCAGTTCTGGTGGCAAGGCAGGCGACAGT…
LbabZIP65	Lba12g02283	Protein	MMSTFPATTLSTDGLLSNLFSTFDGGFTPWDSIEPAFLFPQEVEDQEPVFSPKESPPSEPVISNSDSGSDDSKPNSIHSSSGSDEPGGNNNNNNNSNRCPDKRKRKPTTSNRDIDERKRRRMVSNRESARRSRMRKQKHLENLRNLANGLKLANRELMNRLRLITHQCQLVQCDNERLRTESAMLRERLEAIRQILILRQLEQFNSYSAWARNNMELQRPQ
		CDS	ATGATGTCCACTTTTCCGGCAACTACTCTGTCTACCGATGGACTTCTTTCCAATTTATTCTCCACTTTCGATGGCGGTTTCACTCCGTGGGACTCTATCGAACCGGCTTTCTTATTTCCACAAGAAGTGGAAGATCAAGAACCGGTTTTTTCTCCCAAGGAATCACCACCCTCTGAACCGGTTATTTCAAACTCGGATTCAGGGTCTGATGACTCCAAACCGAATTCCATTCATTCTAGTTCCGGTTCAGATGAACCGGGCGGGAATAATAACAATAATAATAACTCGAACCGCTGTCCGGATAAGAGAAAACGGAAGCCCACAACATCGAACCGGGACATAGATGAGAGAAAGCGTAGACGTATGGTATCGAACCGGGAATCAGCCAGGAGGTCTCGA…
LbabZIP66	Lba12g02548	Protein	MQPTDVTDFYYLLPSNPTQFPSQSCANYNTSTFQINRLLNPLYHLQINPQVQELNPQLTCFNSNSTSDEADEQQLSLINERKQRRMISNRESARRSRMRKQRHLDELWAQVLWLRNENHQLLDKLNHASERHDQVLQENAQLKNEASELRQMITDMQLSSPCPSLRPLDDEPCSGLSKN
		CDS	ATGCAACCCACTGATGTCACAGACTTCTATTACCTACTTCCTTCCAACCCAACTCAGTTCCCATCTCAATCCTGTGCAAACTATAACACATCCACATTTCAGATAAATAGGCTCTTGAACCCTTTGTATCATCTTCAGATCAATCCTCAAGTTCAAGAACTCAATCCACAACTTACATGTTTCAACAGTAACTCTACTTCAGACGAAGCTGATGAGCAACAGTTGAGTCTAATAAATGAACGGAAACAGAGAAGAATGATATCTAATAGAGAGTCTGCACGGAGATCACGTATGCGCAAGCAGAGGCACCTAGATGAGCTTTGGGCACAGGTTCTTTGGCTCCGAAATGAGAATCACCAGCTCCTGGACAAACTAAATCATGCTTCTGAGCGCCATGAT…
