# Supplementary material for: Genome-Wide Identification of bZIP Gene Family in Lycium barbarum and Expression During Fruit Development
Source: Int J Mol Sci. 2025 May 13;26(10):4665. doi: 10.3390/ijms26104665 (PMC12112368; doi:10.3390/ijms26104665)
Supplement: Supplementary file 1 [file ijms-26-04665-s001.zip › ijms-3468651-supplementary/Supplementary Tables/Table S10 Primers used for subcellular localization.xlsx]

## Sheet: Sheet1
Table S10 Primers used for subcellular localization
Primer name	Forward primer sequence (5' - 3')	Reverse primer sequence (5' - 3')
LbabZIP21-2300GFP	CGGGGGACGAGCTCGGTACCATGCAAGAGCAAGCGACAAGTTC	TTGCTCACCATGGTGTCGACCTTCCTCCCTTCCTGAGCACCT
LbabZIP65-2300GFP	CGGGGGACGAGCTCGGTACCATGATGTCCACTTTTCCGGCA	TTGCTCACCATGGTGTCGACTTGAGGTCTTTGTAATTCCATATTATTGC
LbabZIP40-2300GFP	CGGGGGACGAGCTCGGTACCATGGGGGGTGAAAGTGAGGG	TTGCTCACCATGGTGTCGACCTTCGATTCGTGTTTTGCAGATG
LbabZIP49-2300GFP	CGGGGGACGAGCTCGGTACCATGGATAGTGTGTTTTCAGTAGACGAC	TTGCTCACCATGGTGTCGACTTGCTCTCCCCTGCTTTGG
