# Supplementary material for: Genome-Wide Identification of bZIP Gene Family in Lycium barbarum and Expression During Fruit Development
Source: Int J Mol Sci. 2025 May 13;26(10):4665. doi: 10.3390/ijms26104665 (PMC12112368; doi:10.3390/ijms26104665)
Supplement: Supplementary file 1 [file ijms-26-04665-s001.zip › ijms-3468651-supplementary/Supplementary Tables/Table S11 Primers used for transactivation assays.xlsx]

## Sheet: Sheet1
Table S11 Primers used for transactivation assays
Primer name	Forward primer sequence (5' - 3')	Reverse primer sequence (5' - 3')
LbabZIP21-BD	ATGGCCATGGAGGCCGAATTCATGCAAGAGCAAGCGACAAGTT	ATGCGGCCGCTGCAGGTCGACTTACTTCCTCCCTTCCTGAGCA
LbabZIP65-BD	ATGGCCATGGAGGCCGAATTCATGATGTCCACTTTTCCGGCA	ATGCGGCCGCTGCAGGTCGACTTATTGAGGTCTTTGTAATTCCATATTATTG
LbabZIP40-BD	ATGGCCATGGAGGCCGAATTCATGGGGGGTGAAAGTGAGGG	ATGCGGCCGCTGCAGGTCGACCTACTTCGATTCGTGTTTTGCAGAT
LbabZIP49-BD	ATGGCCATGGAGGCCGAATTCATGGATAGTGTGTTTTCAGTAGACGA	ATGCGGCCGCTGCAGGTCGACCTATTGCTCTCCCCTGCTTTG
