# Supplementary material for: Genome-Wide Identification of bZIP Gene Family in Lycium barbarum and Expression During Fruit Development
Source: Int J Mol Sci. 2025 May 13;26(10):4665. doi: 10.3390/ijms26104665 (PMC12112368; doi:10.3390/ijms26104665)
Supplement: Supplementary file 1 [file ijms-26-04665-s001.zip › ijms-3468651-supplementary/Supplementary Tables/Table S2 Motif sequences identified by MEME tools in wolfberry bZIPs.xlsx]

## Sheet: Sheet1
Table S2 Motif sequences identified by MEME tools in wolfberry bZIP gene family
Motif name	Logo	E-value	Sites	Width	Sequence	Gene
Motif1		1.9e-932	65	29	ERRQKRMIKNRESAARSRARKQAYTQELE	LbabZIP47 LbabZIP53 LbabZIP43 LbabZIP19 LbabZIP59 LbabZIP57 LbabZIP25 LbabZIP15 LbabZIP66 LbabZIP9 LbabZIP38 LbabZIP28 LbabZIP32 LbabZIP39 LbabZIP33 LbabZIP13 LbabZIP49 LbabZIP29 LbabZIP36 LbabZIP12 LbabZIP54 LbabZIP58 LbabZIP52 LbabZIP27 LbabZIP24 LbabZIP44 LbabZIP26 LbabZIP1 LbabZIP45 LbabZIP14 LbabZIP65 LbabZIP55 LbabZIP40 LbabZIP34 LbabZIP64 LbabZIP63 LbabZIP61 LbabZIP31 LbabZIP56 LbabZIP51 L…
Motif2		9.2e-317	11	50	YVDNCVTHYDEIMNLKSMLAKSDVFHLVSGMWKTPAERCFMWMGGFRPSE	LbabZIP1 LbabZIP5 LbabZIP45 LbabZIP27 LbabZIP26 LbabZIP54 LbabZIP24 LbabZIP44 LbabZIP12 LbabZIP36 LbabZIP52
Motif3		1.1e-271	11	50	FVRQADNLRQQTIHRLHQVLTTRQVARCFLAIAEYFHRLRALSSLWLARP	LbabZIP1 LbabZIP5 LbabZIP44 LbabZIP27 LbabZIP36 LbabZIP26 LbabZIP12 LbabZIP45 LbabZIP54 LbabZIP52 LbabZIP24
Motif4		4.9e-187	11	41	LLKILGNHLEPLTEQQLMGICNLQQSSQQAEDALSQGMEAL	LbabZIP24 LbabZIP1 LbabZIP45 LbabZIP54 LbabZIP27 LbabZIP44 LbabZIP12 LbabZIP5 LbabZIP52 LbabZIP36 LbabZIP26
Motif5		5.2e-124	53	20	QVDQLKVENRELKNRLCVVT	LbabZIP14 LbabZIP25 LbabZIP3 LbabZIP66 LbabZIP59 LbabZIP29 LbabZIP35 LbabZIP42 LbabZIP51 LbabZIP15 LbabZIP57 LbabZIP11 LbabZIP53 LbabZIP38 LbabZIP48 LbabZIP34 LbabZIP50 LbabZIP40 LbabZIP19 LbabZIP58 LbabZIP64 LbabZIP49 LbabZIP16 LbabZIP2 LbabZIP41 LbabZIP44 LbabZIP45 LbabZIP20 LbabZIP43 LbabZIP1 LbabZIP47 LbabZIP62 LbabZIP61 LbabZIP23 LbabZIP65 LbabZIP39 LbabZIP33 LbabZIP28 LbabZIP30 LbabZIP63 Lb…
Motif6		2.2e-94	11	27	TSRIRLAQLEQELQRARSQGIFMGGGA	LbabZIP26 LbabZIP44 LbabZIP1 LbabZIP45 LbabZIP52 LbabZIP27 LbabZIP54 LbabZIP5 LbabZIP24 LbabZIP12 LbabZIP36
Motif7		4.7e-87	23	29	QHYLNVEAENSILRAQLGELSHRLESLNE	LbabZIP33 LbabZIP63 LbabZIP48 LbabZIP39 LbabZIP58 LbabZIP16 LbabZIP2 LbabZIP3 LbabZIP17 LbabZIP40 LbabZIP49 LbabZIP11 LbabZIP31 LbabZIP55 LbabZIP29 LbabZIP22 LbabZIP37 LbabZIP25 LbabZIP50 LbabZIP53 LbabZIP66 LbabZIP60 LbabZIP7 LbabZIP78
Motif8		8.6e-69	11	21	RKVQTLQTEATTLSAQITVLQ	LbabZIP11 LbabZIP3 LbabZIP2 LbabZIP34 LbabZIP48 LbabZIP40 LbabZIP17 LbabZIP56 LbabZIP22 LbabZIP55 LbabZIP10
Motif9		1.6e-63	9	34	NMPQRQQTLGEITLEEFLVRAGVVREDAQLAAKS	LbabZIP13 LbabZIP32 LbabZIP19 LbabZIP43 LbabZIP47 LbabZIP15 LbabZIP57 LbabZIP28 LbabZIP38
Motif10		3.8e-62	8	29	GNLQRQGSLTLPRTLSQKTVDEVWKDFQK	LbabZIP62 LbabZIP19 LbabZIP43 LbabZIP15 LbabZIP47 LbabZIP57 LbabZIP28 LbabZIP38
Motif11		5.7e-49	3	48	ECSSMKELFNEIFTDMHACIHTHTCNPPGPDNPHTHTCYHVHTKVVPP	LbabZIP42 LbabZIP41 LbabZIP35
Motif12		3.3e-48	14	25	TGGSGKDFGSMNMDELLKNIWNAEE	LbabZIP43 LbabZIP47 LbabZIP12 LbabZIP36 LbabZIP52 LbabZIP54 LbabZIP24 LbabZIP45 LbabZIP5 LbabZIP26 LbabZIP27 LbabZIP1 LbabZIP44 LbabZIP4
Motif13		8.9e-47	8	21	PHPYMWGGQHPLMPPYGAPVP	LbabZIP20 LbabZIP51 LbabZIP30 LbabZIP23 LbabZIP61 LbabZIP64 LbabZIP4 LbabZIP46
Motif14		2.9e-54	4	39	SGAAMFDMEYSRWLDDDQRHISELRTALQAHLGDGDLRV	LbabZIP42 LbabZIP35 LbabZIP41
Motif15		2.4e-43	12	50	RGRIEGEIGSFPYQKPMKSGNAYQHIVNPNLPGAYVVNPCNLQCDDQVYC	LbabZIP9 LbabZIP32 LbabZIP19 LbabZIP43 LbabZIP47 LbabZIP15 LbabZIP57 LbabZIP28 LbabZIP38 LbabZIP34 LbabZIP40 LbabZIP17
Motif16		2.2e-29	4	29	MQKNQVMEMMNLQRGAKRRCLRRTQTGPW	LbabZIP15 LbabZIP57 LbabZIP28 LbabZIP38
Motif17		1.1e-25	12	17	FPLARQSSIYSLTFDEL	LbabZIP31 LbabZIP10 LbabZIP22 LbabZIP55 LbabZIP56 LbabZIP34 LbabZIP40 LbabZIP17 LbabZIP2 LbabZIP48 LbabZIP3 LbabZIP11
Motif18		5.7e-24	6	21	DTPTRIARHRRAQSETFFRFP	LbabZIP20 LbabZIP51 LbabZIP23 LbabZIP30 LbabZIP61 LbabZIP64
Motif19		2.6e-21	4	14	YAHGGVYAHPGVPI	LbabZIP12 LbabZIP36 LbabZIP52 LbabZIP54
Motif20		3.9e-18	9	21	FVASRRMGICDPMHQLGMWDD	LbabZIP54 LbabZIP52 LbabZIP12 LbabZIP36 LbabZIP15 LbabZIP26 LbabZIP27 LbabZIP1 LbabZIP44
