# Supplementary material for: Genome-Wide Identification of bZIP Gene Family in Lycium barbarum and Expression During Fruit Development
Source: Int J Mol Sci. 2025 May 13;26(10):4665. doi: 10.3390/ijms26104665 (PMC12112368; doi:10.3390/ijms26104665)
Supplement: Supplementary file 1 [file ijms-26-04665-s001.zip › ijms-3468651-supplementary/Supplementary Tables/Table S3 Orthologous pairs of LbabZIP genes between four species.xlsx]

## Sheet: Sheet1
Table S3 Orthologous pairs of LbabZIP genes between four species
L.barbarum-S.lycopersicum	L.barbarum-C.annuum	L.barbarum-A.thaliana	L.barbarum-O. sativa
Lba01g02630-Solyc06g074320.3.1	Lba08g01840-Capana00g004754	Lba01g02630-AT1G08320.2	Lba01g02630-Os01g64020.1
Lba01g01517-Solyc06g060490.3.1	Lba08g00018-Capana00g003283	Lba02g02660-AT1G75390.1	Lba03g00089-Os01g64000.1
Lba02g00608-Solyc01g009510.2.1	Lba01g02630-Capana06g000604	Lba02g02879-AT1G42990.1	Lba06g01962-Os01g46970.1
Lba02g02455-Solyc04g078840.3.1	Lba09g02059-Capana01g004107	Lba02g02455-AT1G45249.1	Lba06g00294-Os01g64020.1
Lba02g02660-Solyc04g080740.1.1	Lba02g02329-Capana04g000700	Lba02g01872-AT1G43700.1	Lba08g01840-Os01g59760.1
Lba02g02705-Solyc04g081190.3.1	Lba02g02660-Capana04g000305	Lba04g00832-AT1G32150.1	Lba11g00439-Os01g11350.1
Lba02g02879-Solyc04g082890.3.1	Lba02g02879-Capana04g000027	Lba05g02320-AT1G68880.1	Lba01g02630-Os11g05480.1
Lba02g01872-Solyc04g071160.3.1	Lba12g02283-Capana02g002941	Lba05g02230-AT1G68640.1	Lba06g00294-Os11g05480.1
Lba03g00089-Solyc09g009490.4.1	Lba12g01913-Capana02g002542	Lba05g02320-AT1G13600.1	Lba01g02630-Os12g05680.1
Lba04g02427-Solyc12g010800.2.1	Lba12g02100-Capana02g002659	Lba06g03338-AT1G75390.1	Lba02g01872-Os12g06520.1
Lba05g02230-Solyc05g009660.4.1	Lba12g02029-Capana02g002738	Lba08g01111-AT1G75390.1	Lba06g00294-Os12g05680.1
Lba05g02320-Solyc05g010516.1.1	Lba05g02230-Capana11g002252	Lba09g02215-AT1G32150.1	Lba06g02556-Os12g37410.1
Lba05g00836-Solyc05g050220.3.1	Lba06g02556-Capana08g001612	Lba10g00990-AT1G77920.1	Lba02g02455-Os02g52780.1
Lba06g02556-Solyc01g100450.1.1	Lba06g02855-Capana08g001978	Lba10g00990-AT1G22070.1	Lba12g02548-Os02g09830.1
Lba06g02855-Solyc01g104650.3.1	Lba06g03338-Capana08g002567	Lba10g01631-AT1G13600.1	Lba01g01208-Os03g21800.1
Lba06g03338-Solyc01g109880.3.1	Lba06g03393-Capana08g002639	Lba12g02548-AT1G68880.1	Lba08g00018-Os03g19370.1
Lba06g03393-Solyc01g110480.4.1	Lba06g03467-Capana08g002738	Lba12g02029-AT1G75390.1	Lba09g01369-Os03g21800.1
Lba06g03467-Solyc01g111580.3.1	Lba06g01749-Capana08g001245	Lba01g01208-AT2G40620.1	Lba06g02556-Os05g03865.1
Lba06g01749-Solyc01g097330.3.1	Lba11g00439-Capana07g002145	Lba02g02329-AT2G22850.2	Lba06g00294-Os05g37170.1
Lba06g01962-Solyc01g095460.3.1	Lba08g01125-Capana08g002639	Lba02g02705-AT2G21230.3	Lba02g02455-Os06g10880.1
Lba06g03338-Solyc10g054010.1.1	Lba08g01941-Capana10g002206	Lba02g02660-AT2G18160.1	Lba12g01913-Os06g50600.2
Lba06g00294-Solyc11g068370.3.1	Lba08g02082-Capana10g002376	Lba03g00089-AT2G36270.1	Lba09g01369-Os07g48180.1
Lba07g01453-Solyc04g072460.3.1		Lba05g00836-AT2G46270.1	Lba02g02455-Os08g36790.1
Lba07g01453-Solyc12g056860.2.1		Lba05g02320-AT2G04038.1	Lba05g02320-Os08g38020.1
Lba08g01046-Solyc01g108080.4.1		Lba06g03467-AT2G16770.1	Lba02g02455-Os09g28310.1
Lba08g01046-Solyc10g050210.3.1		Lba06g01962-AT2G46270.1	Lba05g02320-Os09g29820.1
Lba08g01111-Solyc10g054010.1.1		Lba06g03393-AT2G21230.3	Lba12g01913-Os09g36910.1
Lba08g02082-Solyc10g080410.3.1		Lba06g03338-AT2G18160.1
Lba08g02195-Solyc10g081350.2.1		Lba08g01125-AT2G21230.3
Lba08g01840-Solyc10g081350.2.1		Lba09g01369-AT2G40620.1
Lba08g01941-Solyc10g080410.3.1		Lba12g01913-AT2G17770.3
Lba08g02195-Solyc10g076920.3.1		Lba12g02029-AT2G18160.1
Lba09g01369-Solyc06g049040.4.1		Lba06g02556-AT3G62420.1
Lba09g02059-Solyc08g006110.4.1		Lba08g00018-AT3G62420.1
Lba09g02215-Solyc08g005290.3.1		Lba08g02163-AT3G56660.1
Lba10g00990-Solyc04g054320.4.1		Lba12g02548-AT3G30530.1
Lba10g02036-Solyc04g011670.3.1		Lba02g02705-AT4G38900.3
Lba10g01631-Solyc04g005170.1.1		Lba05g00836-AT4G01120.1
Lba10g01631-Solyc05g010516.1.1		Lba06g03338-AT4G34590.1
Lba11g02086-Solyc03g043895.1.1		Lba06g03467-AT4G35040.1
Lba11g00753-Solyc07g053450.4.1		Lba06g01962-AT4G01120.1
Lba11g00439-Solyc07g062710.4.1		Lba06g03393-AT4G38900.3
Lba12g00389-Solyc02g062950.3.1		Lba08g01111-AT4G34590.1
Lba12g01913-Solyc02g083520.2.1		Lba08g01046-AT4G34000.2
Lba12g02029-Solyc02g084860.1.1		Lba08g01125-AT4G38900.3
Lba12g02100-Solyc02g085610.4.1		Lba11g02086-AT4G37730.1
Lba12g02283-Solyc02g092090.3.1		Lba12g01913-AT4G35900.2
Lba12g01913-Solyc02g061990.3.1		Lba12g02100-AT4G36730.1
Lba12g02100-Solyc02g062950.3.1		Lba12g00389-AT4G36730.1
Lba12g00389-Solyc02g085610.4.1		Lba12g02283-AT4G37730.1
Lba12g02548-Solyc02g089420.1.1		Lba02g02455-AT5G42910.1
Lba12g02283-Solyc03g043895.1.1		Lba08g01941-AT5G06950.1
Lba12g02029-Solyc04g080740.1.1		Lba08g02082-AT5G06839.3
		Lba10g00990-AT5G10030.1
		Lba12g02548-AT5G38800.1
