# Supplementary material for: Genome-Wide Identification of bZIP Gene Family in Lycium barbarum and Expression During Fruit Development
Source: Int J Mol Sci. 2025 May 13;26(10):4665. doi: 10.3390/ijms26104665 (PMC12112368; doi:10.3390/ijms26104665)
Supplement: Supplementary file 1 [file ijms-26-04665-s001.zip › ijms-3468651-supplementary/Supplementary Tables/Table S4 Ka, Ks and KaKs analysis of bZIP duplicated genes in wolfberry.xlsx]

## Sheet: Sheet1
Table S4 Ka, Ks and Ka/Ks analysis of bZIP duplicated genes in wolfberry
Duplicate 1	Duplicate 2	Ka	Ks	Ka/Ks	p-value
DSD
Lba01g00823	Lba08g02082	0.120404	0.769959	0.156378	0.481336
Lba01g01208	Lba01g01517	0.41759	NaN	NaN	0.799914
Lba01g01517	Lba08g01125	0.509495	NaN	NaN	0.806253
Lba01g02630	Lba06g00818	0.334494	NaN	NaN	0.77497
Lba01g02878	Lba01g02881	0.0615054	0.0771006	0.797728	0.07327
Lba01g02881	Lba04g02427	0.837341	NaN	NaN	0.778839
Lba02g00608	Lba02g02455	0.664365	NaN	NaN	0.791639
Lba02g01872	Lba08g01125	0.533665	NaN	NaN	0.819277
Lba02g02014	Lba10g02036	0.35968	1.6816	0.213892	0.670326
Lba02g02015	Lba08g02195	0.467925	NaN	NaN	0.754889
Lba02g02329	Lba11g02086	0.604964	1.48655	0.406959	0.646662
Lba02g02455	Lba08g01046	0.357149	NaN	NaN	0.777165
Lba02g02660	Lba08g01111	0.343803	2.38538	0.144129	0.718826
Lba02g02705	Lba08g01125	0.303173	2.5309	0.119789	0.724324
Lba03g00089	Lba11g01636	0.526341	NaN	NaN	0.809835
Lba04g00832	Lba12g02100	0.613878	1.78197	0.344495	0.680306
Lba04g02427	Lba11g00439	0.332265	NaN	NaN	0.788932
Lba05g00836	Lba12g02100	0.541467	2.18894	0.247365	0.709493
Lba05g02230	Lba06g00818	0.181202	NaN	NaN	0.776316
Lba05g02320	Lba12g02548	0.350139	NaN	NaN	0.888804
Lba06g00294	Lba01g00823	0.396738	1.89983	0.208828	0.690441
Lba06g01013	Lba11g01636	0.31828	2.16157	0.147245	0.707987
Lba06g01749	Lba09g01484	0.193431	0.683855	0.282853	0.448652
Lba06g01962	Lba12g02100	0.614613	2.42316	0.253641	0.720358
Lba06g02855	Lba08g02195	0.666033	3.08892	0.21562	0.737799
Lba06g03338	Lba11g01720	0.271413	1.66599	0.162914	0.668651
Lba06g03393	Lba02g01872	0.54529	2.96814	0.183714	0.735667
Lba06g03467	Lba08g01163	0.199834	0.679744	0.293983	0.446996
Lba07g01453	Lba10g02036	0.329452	2.2752	0.144801	0.713894
Lba08g00018	Lba11g01720	0.487356	1.4644	0.332803	0.643564
Lba08g01046	Lba11g01636	0.362027	2.81161	0.128761	0.732341
Lba08g01111	Lba12g02029	0.280192	1.83472	0.152717	0.685039
Lba08g01160	Lba08g01163	0.113158	0.172993	0.65412	0.154491
Lba08g01840	Lba06g01013	0.586595	NaN	NaN	0.773661
Lba08g01941	Lba06g00818	0.360325	NaN	NaN	0.810107
Lba08g02082	Lba01g02630	0.417108	2.49559	0.167138	0.723087
Lba08g02195	Lba08g01046	0.607119	NaN	NaN	0.793902
Lba09g01369	Lba02g01872	0.429269	1.66655	0.257579	0.668712
Lba09g01484	Lba09g02059	0.638627	NaN	NaN	0.764326
Lba09g02215	Lba12g02100	0.544837	NaN	NaN	0.795273
Lba10g01631	Lba11g01927	0.40807	NaN	NaN	0.775526
Lba11g00439	Lba02g01872	0.759925	3.07152	0.24741	0.737513
Lba11g00753	Lba02g01486	0.673456	NaN	NaN	0.848094
Lba11g01720	Lba12g02029	0.297691	1.13508	0.262264	0.584887
Lba11g01927	Lba08g01111	0.712534	NaN	NaN	0.83996
Lba11g02086	Lba11g01720	0.683861	NaN	NaN	0.865597
Lba12g00389	Lba09g02215	0.52313	NaN	NaN	0.764228
Lba12g01913	Lba08g01840	0.708605	NaN	NaN	0.759395
Lba12g02283	Lba12g02029	0.710427	NaN	NaN	0.800481
Lba12g02548	Lba06g03338	0.583087	NaN	NaN	0.863181
WGD
Lba01g02630	Lba06g00294	0.12173	0.554452	0.219551	0.3919028340080972
Lba01g01208	Lba09g01369	0.140558	0.703792	0.199716	0.45655671761866395
Lba02g02660	Lba06g03338	0.309047	2.3119	0.133676	0.7156177156177153
Lba02g02705	Lba06g03393	0.30938	2.84993	0.108557	0.7332203389830497
Lba02g02014	Lba07g01453	0.0931957	0.552466	0.16869	0.3909537166900416
Lba02g02329	Lba12g02283	0.553505	3.20025	0.172957	0.7394822006472496
Lba02g02660	Lba12g02029	0.338109	2.50094	0.135193	0.7232779097387172
Lba04g00832	Lba09g02215	0.100173	0.478228	0.209466	0.353595255744996
Lba04g02427	Lba11g00753	0.181981	1.13964	0.159682	0.5858880778588803
Lba05g00836	Lba06g01962	0.170662	0.818288	0.20856	0.49810246679316783
Lba05g02320	Lba10g01631	0.197006	0.891573	0.220964	0.5215517241379317
Lba06g03338	Lba08g01111	0.178164	0.976614	0.18243	0.5460405156537754
Lba06g03393	Lba08g01125	0.112802	0.710993	0.158654	0.45936098654708474
Lba06g02556	Lba08g00018	0.463953	NaN	NaN	0.7600373482726425
Lba06g03338	Lba12g02029	0.285422	NaN	NaN	0.751671442215855
Lba08g01840	Lba08g02195	0.138281	0.631913	0.218829	0.4270420301348131
Lba08g01941	Lba08g02082	0.130546	0.692859	0.188416	0.4522481128979317
Lba10g01631	Lba12g02548	0.399244	NaN	NaN	0.7678041543026717
Lba11g01927	Lba12g02548	0.169246	0.639048	0.264841	0.43009985734664813
Lba11g02086	Lba12g02283	0.291668	0.992635	0.293832	0.5503512880562063
Lba12g00389	Lba12g02100	0.112248	0.442468	0.253687	0.33423667570009014
TRD
Lba01g00823	Lba08g01941	0.129025	0.599684	0.215156	0.412861
Lba01g01517	Lba02g01872	0.164933	0.92064	0.179151	0.530236
Lba01g02595	Lba08g02163	0.207632	0.850423	0.244151	0.508667
Lba02g00608	Lba03g00089	0.611161	NaN	NaN	0.825485
Lba02g02015	Lba08g01840	0.491421	1.86548	0.263429	0.68765
Lba06g00818	Lba06g00294	0.326926	4.37238	0.0747708	0.747796
Lba06g01013	Lba08g01046	0.137089	0.620999	0.220755	0.422308
Lba06g01749	Lba11g01927	0.879131	4.51494	0.194716	0.748178
Lba06g02855	Lba03g00089	0.54292	NaN	NaN	0.842252
Lba09g01484	Lba12g02548	0.854079	2.34225	0.364641	0.716981
Lba10g02036	Lba10g00990	0.1133	0.677789	0.167162	0.446205
Lba11g00439	Lba11g00753	0.313195	NaN	NaN	0.78782
Lba11g01636	Lba02g02455	0.128503	0.732045	0.17554	0.467405
Lba11g01720	Lba02g02660	0.157717	0.948259	0.166323	0.538182
PD
Lba01g02881	Lba01g02883	0.167701	0.27731	0.604741	0.23181818181818192
TD
Lba01g02880	Lba01g02881	0.16543	0.346166	0.477893	0.27727272727272734
Lba08g01159	Lba08g01160	0.100428	0.163355	0.614787	0.14678899082568814
