# Supplementary material for: Genome-Wide Identification of bZIP Gene Family in Lycium barbarum and Expression During Fruit Development
Source: Int J Mol Sci. 2025 May 13;26(10):4665. doi: 10.3390/ijms26104665 (PMC12112368; doi:10.3390/ijms26104665)
Supplement: Supplementary file 1 [file ijms-26-04665-s001.zip › ijms-3468651-supplementary/Supplementary Tables/Table S5 Promoter analysis of the LbabZIP gene family in wolfberry.xlsx]

## Sheet: bZIP_pro_num
Table S4 Promoter analysis of the LbabZIP gene family in wolfberry
Gene ID	Biotic and abiotic stresses					Plant growth				Plant hormone
	MBS	G-Box	ARE	LTR	Total	Box 4	CAT-box	O2-site	Total	ABRE	P-box	CGTCA-motif	TGACG-motif	GARE-motif	Total
LbabZIP1	1	4	3	1	9	1	0	0	1	2	1	0	0	0	3
LbabZIP2	0	1	3	0	4	1	1	0	2	2	0	2	2	0	6
LbabZIP3	1	1	1	1	4	1	0	1	2	1	2	0	0	0	3
LbabZIP4	0	1	12	1	14	2	0	0	2	2	0	1	1	1	5
LbabZIP5	0	0	4	0	4	2	0	0	2	0	2	0	0	0	2
LbabZIP6	0	1	1	0	2	5	1	1	7	1	0	1	1	0	3
LbabZIP7	0	1	0	0	1	5	0	3	8	1	0	1	1	0	3
LbabZIP8	1	0	4	0	5	1	0	0	1	0	0	2	2	1	5
LbabZIP9	0	8	1	0	9	3	1	0	4	5	0	0	0	0	5
LbabZIP10	0	5	2	0	7	5	1	0	6	5	1	1	1	0	8
LbabZIP11	2	2	0	2	6	1	1	0	2	1	1	1	1	0	4
LbabZIP12	3	2	0	1	6	3	0	0	3	1	0	0	0	2	3
LbabZIP13	0	2	0	0	2	3	0	0	3	3	1	0	0	0	4
LbabZIP14	1	2	2	0	5	5	0	0	5	0	0	0	0	0	0
LbabZIP15	0	3	3	2	8	1	1	0	2	1	0	1	1	0	3
LbabZIP16	1	0	4	0	5	3	1	0	4	0	0	2	2	0	4
LbabZIP17	0	4	4	0	8	6	0	0	6	2	0	2	2	0	6
LbabZIP18	1	0	2	1	4	6	0	0	6	0	1	3	3	0	7
LbabZIP19	0	2	4	0	6	6	0	0	6	0	0	1	1	0	2
LbabZIP20	2	7	2	1	12	1	2	0	3	7	0	4	4	0	15
LbabZIP21	1	3	1	0	5	0	0	1	1	2	0	4	4	0	10
LbabZIP22	2	4	0	0	6	1	1	0	2	4	1	2	2	0	9
LbabZIP23	1	6	1	0	8	1	0	0	1	5	0	2	2	0	9
LbabZIP24	0	9	1	0	10	1	1	0	2	6	0	2	2	0	10
LbabZIP25	2	2	3	0	7	1	2	0	3	2	1	1	1	0	5
LbabZIP26	0	1	2	0	3	1	0	1	2	1	1	0	0	0	2
LbabZIP27	1	0	0	1	2	3	2	0	5	0	2	1	1	2	6
LbabZIP28	1	1	1	1	4	1	2	0	3	1	2	0	0	0	3
LbabZIP29	0	0	2	0	2	5	0	1	6	0	0	1	1	0	2
LbabZIP30	0	1	6	0	7	3	2	1	6	0	1	1	1	1	4
LbabZIP31	0	3	2	0	5	3	0	0	3	0	0	0	0	0	0
LbabZIP32	0	0	3	0	3	1	0	0	1	0	2	1	1	0	4
LbabZIP33	2	2	1	2	7	0	0	0	0	2	0	1	1	1	5
LbabZIP34	0	2	0	0	2	1	1	0	2	2	2	1	1	0	6
LbabZIP35	0	0	1	0	1	0	0	0	0	0	0	0	0	0	0
LbabZIP36	0	0	3	1	4	0	2	1	3	0	1	1	1	0	3
LbabZIP37	0	1	4	1	6	1	0	1	2	2	2	0	0	0	4
LbabZIP38	0	1	2	1	4	0	0	0	0	1	1	1	1	0	4
LbabZIP39	0	1	1	0	2	2	1	0	3	1	0	4	4	1	10
LbabZIP40	1	1	4	0	6	3	0	1	4	2	0	1	1	0	4
LbabZIP41	0	1	2	2	5	4	1	0	5	0	0	0	0	0	0
LbabZIP42	1	2	3	1	7	0	0	1	1	2	0	1	1	0	4
LbabZIP43	0	1	0	0	1	3	0	0	3	0	0	0	0	1	1
LbabZIP44	0	0	4	1	5	0	0	1	1	0	2	0	0	0	2
LbabZIP45	0	11	2	0	13	0	0	0	0	7	0	2	2	0	11
LbabZIP46	0	1	1	0	2	7	0	1	8	1	0	0	0	0	1
LbabZIP47	3	4	2	3	12	4	0	0	4	1	0	0	0	1	2
LbabZIP48	1	5	2	0	8	1	1	0	2	4	1	1	1	1	8
LbabZIP49	1	3	3	0	7	1	0	1	2	4	0	0	0	0	4
LbabZIP50	0	1	1	0	2	5	1	0	6	3	0	0	0	0	3
LbabZIP51	0	6	2	2	10	2	0	0	2	5	5	1	1	0	12
LbabZIP52	2	0	4	1	7	1	1	0	2	0	0	0	0	1	1
LbabZIP53	1	0	1	0	2	1	0	0	1	0	0	1	1	0	2
LbabZIP54	0	1	2	0	3	1	1	1	3	0	2	0	0	0	2
LbabZIP55	0	2	2	3	7	7	0	0	7	2	2	0	0	0	4
LbabZIP56	1	3	3	1	8	2	1	1	4	2	1	2	2	0	7
LbabZIP57	0	0	2	0	2	1	0	0	1	0	3	1	1	0	5
LbabZIP58	0	0	2	0	2	1	1	0	2	2	0	1	1	1	5
LbabZIP59	0	4	0	0	4	0	0	1	1	3	0	2	2	0	7
LbabZIP60	2	3	0	0	5	2	0	0	2	3	0	0	0	1	4
LbabZIP61	0	6	1	0	7	4	1	2	7	5	1	0	0	0	6
LbabZIP62	0	2	1	0	3	4	1	0	5	3	0	1	1	0	5
LbabZIP63	0	1	3	1	5	2	1	1	4	1	0	4	4	0	9
LbabZIP64	0	6	3	0	9	2	1	0	3	6	1	1	1	1	10
LbabZIP65	0	5	0	1	6	6	0	0	6	6	0	2	2	0	10
LbabZIP66	0	3	3	0	6	2	0	0	2	4	0	2	2	1	9
