# Supplementary material for: Genome-Wide Identification of bZIP Gene Family in Lycium barbarum and Expression During Fruit Development
Source: Int J Mol Sci. 2025 May 13;26(10):4665. doi: 10.3390/ijms26104665 (PMC12112368; doi:10.3390/ijms26104665)
Supplement: Supplementary file 1 [file ijms-26-04665-s001.zip › ijms-3468651-supplementary/Supplementary Tables/Table S6 GO enrichment analysis of the bZIP gene family.xlsx]

## Sheet: Sheet1
Table S6 GO enrichment analysis of the bZIP gene family
GO ID	GO Term	Biological Function	genes
GO:0003677	DNA binding	F	LbabZIP57,LbabZIP13,LbabZIP15,LbabZIP12,LbabZIP51,LbabZIP28,LbabZIP41,LbabZIP64,LbabZIP38,LbabZIP43,LbabZIP42,LbabZIP56,LbabZIP35,LbabZIP30,LbabZIP61,LbabZIP23,LbabZIP49,LbabZIP24,LbabZIP33,LbabZIP47,LbabZIP22,LbabZIP29,LbabZIP27,LbabZIP36,LbabZIP21,LbabZIP20,LbabZIP39,LbabZIP19,
GO:0003700	DNA-binding transcription factor activity	F	LbabZIP1,LbabZIP57,LbabZIP13,LbabZIP15,LbabZIP12,LbabZIP48,LbabZIP51,LbabZIP28,LbabZIP41,LbabZIP64,LbabZIP38,LbabZIP43,LbabZIP66,LbabZIP42,LbabZIP56,LbabZIP35,LbabZIP30,LbabZIP61,LbabZIP55,LbabZIP4,LbabZIP50,LbabZIP23,LbabZIP49,LbabZIP18,LbabZIP24,LbabZIP33,LbabZIP47,LbabZIP22,LbabZIP59,LbabZIP29,LbabZIP27,LbabZIP17,LbabZIP62,LbabZIP14,LbabZIP36,LbabZIP44,LbabZIP2,LbabZIP21,LbabZIP45,LbabZIP20,Lb…
GO:0140110	transcription regulator activity	F	LbabZIP1,LbabZIP57,LbabZIP13,LbabZIP15,LbabZIP12,LbabZIP48,LbabZIP51,LbabZIP28,LbabZIP41,LbabZIP64,LbabZIP38,LbabZIP43,LbabZIP66,LbabZIP42,LbabZIP56,LbabZIP35,LbabZIP30,LbabZIP61,LbabZIP55,LbabZIP4,LbabZIP50,LbabZIP23,LbabZIP49,LbabZIP18,LbabZIP24,LbabZIP33,LbabZIP47,LbabZIP22,LbabZIP59,LbabZIP29,LbabZIP27,LbabZIP17,LbabZIP62,LbabZIP14,LbabZIP36,LbabZIP44,LbabZIP2,LbabZIP21,LbabZIP45,LbabZIP20,Lb…
GO:0003676	nucleic acid binding	F	LbabZIP57,LbabZIP13,LbabZIP15,LbabZIP12,LbabZIP51,LbabZIP28,LbabZIP41,LbabZIP64,LbabZIP38,LbabZIP43,LbabZIP42,LbabZIP56,LbabZIP35,LbabZIP30,LbabZIP61,LbabZIP23,LbabZIP49,LbabZIP24,LbabZIP33,LbabZIP47,LbabZIP22,LbabZIP9,LbabZIP29,LbabZIP27,LbabZIP36,LbabZIP31,LbabZIP21,LbabZIP20,LbabZIP39,LbabZIP19,
GO:0005488	binding	F	LbabZIP1,LbabZIP57,LbabZIP13,LbabZIP15,LbabZIP12,LbabZIP48,LbabZIP51,LbabZIP28,LbabZIP41,LbabZIP64,LbabZIP38,LbabZIP43,LbabZIP42,LbabZIP56,LbabZIP35,LbabZIP30,LbabZIP61,LbabZIP50,LbabZIP23,LbabZIP49,LbabZIP24,LbabZIP33,LbabZIP47,LbabZIP22,LbabZIP9,LbabZIP29,LbabZIP27,LbabZIP62,LbabZIP36,LbabZIP44,LbabZIP2,LbabZIP31,LbabZIP21,LbabZIP45,LbabZIP20,LbabZIP39,LbabZIP19,
GO:0005515	protein binding	F	LbabZIP1,LbabZIP12,LbabZIP48,LbabZIP51,LbabZIP56,LbabZIP50,LbabZIP49,LbabZIP33,LbabZIP22,LbabZIP29,LbabZIP27,LbabZIP62,LbabZIP36,LbabZIP44,LbabZIP2,LbabZIP45,LbabZIP20,LbabZIP39,LbabZIP19,
GO:0005634	nucleus	C	LbabZIP1,LbabZIP57,LbabZIP13,LbabZIP15,LbabZIP12,LbabZIP48,LbabZIP51,LbabZIP28,LbabZIP41,LbabZIP64,LbabZIP38,LbabZIP43,LbabZIP66,LbabZIP42,LbabZIP56,LbabZIP58,LbabZIP35,LbabZIP30,LbabZIP61,LbabZIP55,LbabZIP16,LbabZIP4,LbabZIP50,LbabZIP23,LbabZIP49,LbabZIP18,LbabZIP24,LbabZIP33,LbabZIP65,LbabZIP47,LbabZIP22,LbabZIP59,LbabZIP29,LbabZIP27,LbabZIP17,LbabZIP62,LbabZIP14,LbabZIP36,LbabZIP44,LbabZIP53,L…
GO:0005622	intracellular anatomical structure	C	LbabZIP1,LbabZIP57,LbabZIP13,LbabZIP15,LbabZIP12,LbabZIP48,LbabZIP51,LbabZIP28,LbabZIP41,LbabZIP64,LbabZIP38,LbabZIP43,LbabZIP66,LbabZIP42,LbabZIP56,LbabZIP58,LbabZIP35,LbabZIP30,LbabZIP61,LbabZIP55,LbabZIP16,LbabZIP4,LbabZIP50,LbabZIP23,LbabZIP49,LbabZIP18,LbabZIP24,LbabZIP33,LbabZIP65,LbabZIP47,LbabZIP22,LbabZIP9,LbabZIP59,LbabZIP29,LbabZIP27,LbabZIP17,LbabZIP62,LbabZIP14,LbabZIP36,LbabZIP44,Lb…
GO:0009058	biosynthetic process	P	LbabZIP1,LbabZIP57,LbabZIP13,LbabZIP15,LbabZIP12,LbabZIP48,LbabZIP51,LbabZIP28,LbabZIP41,LbabZIP64,LbabZIP38,LbabZIP43,LbabZIP66,LbabZIP42,LbabZIP56,LbabZIP35,LbabZIP30,LbabZIP61,LbabZIP55,LbabZIP4,LbabZIP50,LbabZIP23,LbabZIP49,LbabZIP18,LbabZIP24,LbabZIP33,LbabZIP47,LbabZIP22,LbabZIP9,LbabZIP59,LbabZIP29,LbabZIP27,LbabZIP17,LbabZIP62,LbabZIP14,LbabZIP36,LbabZIP44,LbabZIP2,LbabZIP21,LbabZIP45,Lba…
GO:0006139	nucleobase-containing compound metabolic process	P	LbabZIP1,LbabZIP57,LbabZIP13,LbabZIP15,LbabZIP12,LbabZIP48,LbabZIP51,LbabZIP28,LbabZIP41,LbabZIP64,LbabZIP38,LbabZIP43,LbabZIP66,LbabZIP42,LbabZIP56,LbabZIP35,LbabZIP30,LbabZIP61,LbabZIP55,LbabZIP4,LbabZIP50,LbabZIP23,LbabZIP49,LbabZIP18,LbabZIP24,LbabZIP33,LbabZIP47,LbabZIP22,LbabZIP9,LbabZIP59,LbabZIP29,LbabZIP27,LbabZIP17,LbabZIP62,LbabZIP14,LbabZIP36,LbabZIP44,LbabZIP2,LbabZIP31,LbabZIP21,Lba…
GO:0042221	response to chemical	P	LbabZIP1,LbabZIP57,LbabZIP13,LbabZIP15,LbabZIP12,LbabZIP28,LbabZIP41,LbabZIP38,LbabZIP43,LbabZIP42,LbabZIP56,LbabZIP35,LbabZIP30,LbabZIP4,LbabZIP50,LbabZIP23,LbabZIP49,LbabZIP18,LbabZIP33,LbabZIP47,LbabZIP22,LbabZIP29,LbabZIP27,LbabZIP62,LbabZIP14,LbabZIP36,LbabZIP44,LbabZIP21,LbabZIP45,LbabZIP39,LbabZIP19,LbabZIP46,
GO:0007165	signal transduction	P	LbabZIP1,LbabZIP57,LbabZIP13,LbabZIP15,LbabZIP12,LbabZIP28,LbabZIP38,LbabZIP43,LbabZIP56,LbabZIP4,LbabZIP18,LbabZIP47,LbabZIP22,LbabZIP27,LbabZIP14,LbabZIP36,LbabZIP44,LbabZIP21,LbabZIP45,LbabZIP19,LbabZIP46,
GO:0008152	metabolic process	P	LbabZIP1,LbabZIP57,LbabZIP13,LbabZIP15,LbabZIP12,LbabZIP48,LbabZIP51,LbabZIP28,LbabZIP41,LbabZIP64,LbabZIP38,LbabZIP43,LbabZIP66,LbabZIP42,LbabZIP56,LbabZIP35,LbabZIP30,LbabZIP61,LbabZIP55,LbabZIP4,LbabZIP50,LbabZIP23,LbabZIP49,LbabZIP18,LbabZIP24,LbabZIP33,LbabZIP47,LbabZIP22,LbabZIP9,LbabZIP59,LbabZIP29,LbabZIP27,LbabZIP17,LbabZIP62,LbabZIP14,LbabZIP36,LbabZIP44,LbabZIP2,LbabZIP31,LbabZIP21,Lba…
GO:0007154	cell communication	P	LbabZIP1,LbabZIP57,LbabZIP13,LbabZIP15,LbabZIP12,LbabZIP28,LbabZIP38,LbabZIP43,LbabZIP56,LbabZIP4,LbabZIP18,LbabZIP47,LbabZIP22,LbabZIP27,LbabZIP14,LbabZIP36,LbabZIP44,LbabZIP21,LbabZIP45,LbabZIP19,LbabZIP46,
GO:0009719	response to endogenous stimulus	P	LbabZIP57,LbabZIP13,LbabZIP15,LbabZIP12,LbabZIP28,LbabZIP38,LbabZIP43,LbabZIP30,LbabZIP23,LbabZIP49,LbabZIP47,LbabZIP29,LbabZIP27,LbabZIP14,LbabZIP36,LbabZIP21,LbabZIP19,
GO:0009987	cellular process	P	LbabZIP1,LbabZIP57,LbabZIP13,LbabZIP15,LbabZIP12,LbabZIP48,LbabZIP51,LbabZIP28,LbabZIP41,LbabZIP64,LbabZIP38,LbabZIP43,LbabZIP66,LbabZIP42,LbabZIP56,LbabZIP35,LbabZIP30,LbabZIP61,LbabZIP55,LbabZIP4,LbabZIP50,LbabZIP23,LbabZIP49,LbabZIP18,LbabZIP24,LbabZIP33,LbabZIP47,LbabZIP22,LbabZIP9,LbabZIP59,LbabZIP29,LbabZIP27,LbabZIP17,LbabZIP62,LbabZIP14,LbabZIP36,LbabZIP44,LbabZIP2,LbabZIP31,LbabZIP21,Lba…
GO:0009628	response to abiotic stimulus	P	LbabZIP57,LbabZIP15,LbabZIP28,LbabZIP38,LbabZIP56,LbabZIP30,LbabZIP4,LbabZIP23,LbabZIP22,LbabZIP62,LbabZIP14,LbabZIP21,LbabZIP19,LbabZIP46,
