# Supplementary material for: Genome-Wide Identification of bZIP Gene Family in Lycium barbarum and Expression During Fruit Development
Source: Int J Mol Sci. 2025 May 13;26(10):4665. doi: 10.3390/ijms26104665 (PMC12112368; doi:10.3390/ijms26104665)
Supplement: Supplementary file 1 [file ijms-26-04665-s001.zip › ijms-3468651-supplementary/Supplementary Tables/Table S7 FPKM value of 66 LbabZIP genes in different tissues.xlsx]

## Sheet: Sheet1
Table S7 FPKM value of 66 LbabZIP genes in different tissues
	Stem	Leaf	Flower	Fruit
Lba01g00823	0	0	0.753333	2.61667
Lba01g01208	38.41	32.1133	23.89	13.7067
Lba01g01517	42.3	44.8	56.8233	103.837
Lba01g02595	15.5633	7.53333	4.79667	4.49333
Lba01g02630	0.246667	0.0766667	0.05	0.05
Lba01g02878	0	0	2.96333	0
Lba01g02881	0	0	0	0.04
Lba01g02883	#N/A	#N/A	#N/A	#N/A
Lba02g00608	0	0	0	0.32
Lba02g01486	0.403333	0.536667	228.793	0.18
Lba02g01872	18.0467	22.1733	17.6933	28.0067
Lba02g02014	6.29667	0.993333	0.17	3.00667
Lba02g02015	0	0	0.396667	0
Lba02g02329	0.796667	0	0.31	42.5133
Lba02g02455	30.8433	18.39	23.9	9.54333
Lba02g02660	#N/A	#N/A	#N/A	#N/A
Lba02g02705	32.7567	14.59	20.33	193.233
Lba02g02879	76.04	82.7767	66.5433	58.5
Lba03g00089	4.94333	0.0533333	0.156667	75.13
Lba04g00832	#N/A	#N/A	#N/A	#N/A
Lba04g01834	213.303	21.7833	43.1433	163.953
Lba04g02427	0.45	1.17	0.553333	6.80333
Lba05g00836	0.726667	1.53	6.01333	11.7367
Lba05g02230	0.97	0.0466667	0.386667	3.58
Lba05g02320	7.05667	0.676667	48.18	0.673333
Lba06g00294	0.113333	0.743333	0.706667	3.07
Lba06g00818	#N/A	#N/A	#N/A	#N/A
Lba06g01013	35.3367	26.94	44.2067	27.27
Lba06g01749	39.0133	81.8767	50.9933	40.36
Lba06g01962	26.3233	4.84333	7.99667	15.83
Lba06g02556	4.97	2.94667	103.307	26.2933
Lba06g02855	4.12	4.65333	6.99333	10.32
Lba06g03338	73.88	76.0867	88.58	324.733
Lba06g03393	#N/A	#N/A	#N/A	#N/A
Lba06g03467	71.45	29.2267	27.6167	51.7333
Lba07g01453	12.4967	16.6467	27.02	10.8833
Lba08g00018	70.2033	27.14	83.67	33.24
Lba08g01046	25.0767	17.9333	39.58	27.2933
Lba08g01111	26.7767	1.04	2.14667	48.26
Lba08g01125	104.383	36.51	40.27	29.95
Lba08g01160	0.0233333	0.166667	2.55	0
Lba08g01163	5.45	4.04	2.02333	1.99333
Lba08g01840	16.42	8.01333	23.4567	7.36333
Lba08g01941	0.0266667	0.03	4.42	3.15
Lba08g02082	0.05	0	0.283333	32.9833
Lba08g02163	51.3033	22.1333	52.1633	30.2367
Lba08g02195	6.02333	1.70333	0.396667	0.746667
Lba09g01369	24.3067	16.1067	13.46	3.44333
Lba09g01484	#N/A	#N/A	#N/A	#N/A
Lba09g02059	20.24	11.18	25.8533	114.703
Lba09g02215	#N/A	#N/A	#N/A	#N/A
Lba10g00990	19.6533	20.9233	10.92	3.00333
Lba10g01631	3.5	0.716667	0.823333	0
Lba10g02036	6.83	21.8333	13.35	19.78
Lba11g00439	27.3467	29.73	25.98	0.16
Lba11g00753	9.69333	13.3167	9.31333	0.0466667
Lba11g01636	5.09333	11.6567	5.50333	9.46
Lba11g01720	47.91	25.8333	62.5067	66.85
Lba11g01927	4.87333	0.0766667	0.466667	0
Lba11g02086	14.6467	0.1	1.95	0.926667
Lba12g00389	#N/A	#N/A	#N/A	#N/A
Lba12g01913	17.34	0.166667	0	0
Lba12g02029	2.92667	0.12	4.14667	0.446667
Lba12g02100	14.2667	4.44	5.69333	12.34
Lba12g02283	7.18333	2.22667	7.27	230.643
Lba12g02548	18.1433	2.29667	6.45667	0.0766667
