# Supplementary material for: Genome-Wide Identification of bZIP Gene Family in Lycium barbarum and Expression During Fruit Development
Source: Int J Mol Sci. 2025 May 13;26(10):4665. doi: 10.3390/ijms26104665 (PMC12112368; doi:10.3390/ijms26104665)
Supplement: Supplementary file 1 [file ijms-26-04665-s001.zip › ijms-3468651-supplementary/Supplementary Tables/Table S8 FPKM value of 66 LbabZIP genes in fruit development.xlsx]

## Sheet: Sheet1
Table S7 FPKM value of 66 LbabZIP genes in fruit development
	S1	S2	S3	S4	S5
Lba01g00823	1.14	7.17333	8.24333	3.42667	2.61667
Lba01g01208	26.13	24.6433	16.4367	14.7	13.7067
Lba01g01517	59.7467	63.3067	75.1933	78.15	103.837
Lba01g02595	12.2167	9.03333	3.27333	3.97667	4.49333
Lba01g02630	0.9	0.37	0.0266667	0	0.05
Lba01g02878	0.233333	0.0333333	0	0	0
Lba01g02881	12.4767	1.31333	0.0733333	0	0
Lba01g02883	#N/A	#N/A	0	#N/A	0
Lba02g00608	40.19	26.4167	0.83	0.176667	0.32
Lba02g01486	0.176667	0.183333	0	0.14	0.18
Lba02g01872	31.8867	34.9633	32.26	26.5067	28.0067
Lba02g02014	0.916667	0.83	0.696667	1.37667	3.00667
Lba02g02015	0	0	0	0	0
Lba02g02329	0.333333	1.28333	8.03333	22.6567	42.5133
Lba02g02455	12.67	10.01	7.98	9.92667	9.54333
Lba02g02660	#N/A	#N/A	40.1933	#N/A	50.1033
Lba02g02705	23.6833	35.4733	193.047	202.373	193.233
Lba02g02879	74.8333	64.3333	47.12	53.7867	58.5
Lba03g00089	11.4067	65.93	154.61	90.1167	75.13
Lba04g00832	#N/A	#N/A	43.1467	#N/A	53.64
Lba04g01834	20.3533	21.3733	146.52	178.76	163.953
Lba04g02427	0.826667	0.416667	3.66667	4.66	6.80333
Lba05g00836	9.87	16.1233	23.11	13.53	11.7367
Lba05g02230	74.79	48.1833	3.58	2.84667	3.58
Lba05g02320	6.54333	4.51	0.833333	1.02667	0.673333
Lba06g00294	4.86667	2.57667	0.993333	1.14333	3.07
Lba06g00818	#N/A	#N/A	0.02	#N/A	0.02
Lba06g01013	28.2467	25.0233	24.6833	28.1667	27.27
Lba06g01749	28.14	26.23	25.5933	34.6567	40.36
Lba06g01962	11.05	20.7333	22.3067	17.43	15.83
Lba06g02556	7.41333	7.51	15.78	23.8833	26.2933
Lba06g02855	23.1333	28.7067	27.77	16.91	10.32
Lba06g03338	381.11	354.113	384.39	433.413	324.733
Lba06g03393	#N/A	#N/A	4.94333	#N/A	4.79333
Lba06g03467	45.3233	48.7467	60.8133	52.5467	51.7333
Lba07g01453	30.61	32.4633	7.94667	8.82333	10.8833
Lba08g00018	39.5067	32.9233	33.1333	41.4467	33.24
Lba08g01046	34.8	34.75	22.14	32.7467	27.2933
Lba08g01111	65.87	56.55	44.7867	59.6467	48.26
Lba08g01125	31.8433	27.4167	28.2533	30.0967	29.95
Lba08g01160	0.503333	0.0233333	0	0	0
Lba08g01163	5.77667	4.97667	1.88333	2.57333	1.99333
Lba08g01840	34.64	28.69	8.91333	7.88	7.36333
Lba08g01941	9.86	22.4867	8.55	3.45	3.15
Lba08g02082	8.05333	51.5533	99.44	44.0433	32.9833
Lba08g02163	49.1567	49.29	31.7033	26.6567	30.2367
Lba08g02195	32.03	26.2433	1.09667	0.846667	0.746667
Lba09g01369	7.67667	5.09667	3.08333	3.71333	3.44333
Lba09g01484	#N/A	#N/A	36.0467	#N/A	35.9
Lba09g02059	101.49	65.7767	93.9433	124.053	114.703
Lba09g02215	#N/A	#N/A	12.28	#N/A	11.2933
Lba10g00990	11.8667	10.3967	3.63	3.30333	3.00333
Lba10g01631	0.763333	0.183333	0	0	0
Lba10g02036	14.3	17.16	11.8433	19.4367	19.78
Lba11g00439	1.87667	1.41333	0.34	0.366667	0.16
Lba11g00753	1.83667	1.24	0.243333	0.163333	0.0466667
Lba11g01636	8.94	8.85333	9.59	9.55667	9.46
Lba11g01720	116.707	62.75	59.85	69.22	66.85
Lba11g01927	0.0733333	0.146667	0	0	0
Lba11g02086	2.51667	1.32667	1.27333	1.67	0.926667
Lba12g00389	#N/A	#N/A	20.3767	#N/A	16.8767
Lba12g01913	0.05	0.21	0.0266667	0	0
Lba12g02029	2.04	1.72	0.82	0.296667	0.446667
Lba12g02100	7.38667	8.41333	14.1167	13.5167	12.34
Lba12g02283	8.49333	8.02	144.157	249.51	230.643
Lba12g02548	2.3	2.56333	0	0	0.0766667
