# Supplementary material for: Genome-Wide Identification of bZIP Gene Family in Lycium barbarum and Expression During Fruit Development
Source: Int J Mol Sci. 2025 May 13;26(10):4665. doi: 10.3390/ijms26104665 (PMC12112368; doi:10.3390/ijms26104665)
Supplement: Supplementary file 1 [file ijms-26-04665-s001.zip › ijms-3468651-supplementary/Supplementary Tables/Table S9 Primers used for qRT-PCR.xlsx]

## Sheet: Sheet1
Table S9 Primers used for qRT-PCR in different developmental stages of fruits
Primer name	Forward primer sequence (5' - 3')	Reverse primer sequence (5' - 3')
qLbabZIP4	ATGGCCTCGAATTCGACCTATC	AAGAATCGATGGGTTGACCGAA
qLbabZIP9	TGTTAGTGAACCACCAAGCAGT	CGACGTTGTCTCTTCTCCGTTA
qLbabZIP17	CAAAGGTAAGCGGTTGTGACAG	AGACTCCTAAAGTGACGTGCAG
qLbabZIP21	GTATCAGCACAACAAGCAAGGG	TGCAAAGTGGACAACCTCTCTT
qLbabZIP22	CCGTCATCGCCGTCTGAATATA	TGCTGCTGCATTTTCTGGTTAC
qLbabZIP24	GTCATCAGAAACAGGGGTGGAT	ACCCCATTTCTCAAAATGCTGC
qLbabZIP28	GTGAAGGTGGAAGAGGAAGGAG	CAGCCTGTTTCTTCTGCAACTC
qLbabZIP33	TCTGGATGATTTGATGGCCCAA	GCCTGTGGCTAAGTTCACCTAA
qLbabZIP34	TGCTCAATTGACCATGTTGCAG	CTTGCTGTTCCATGGATTGCAA
qLbabZIP40	GTGATAGTAGAGCCAGCGGTAC	ATACTGCTGCCACTGTCATTCA
qLbabZIP47	CGAACCAAAAGTTGCTAAGCGA	ATTCTGCTTTTCCTAGCTGCCT
qLbabZIP49	AGCCAAGAACTAGGGGGAAATG	TGCTGAATATCTTGCCACACCT
qLbabZIP52	AAGATGCGTTGTCCCAAGGTAT	AGGGTTTCTTGGCGAAGATGAT
qLbabZIP58	GGAATCGAACAGGGAATCAGCA	GAGTTGTTTGCTTCCACAGTAGC
qLbabZIP65	AAAGCATCTGGAGAACCTGAGG	AGCCTCAAGTCTTTCCCTTAGC
